# Supplementary material for: Blood Immunoproteasome Activity Is Regulated by Sex, Age and in Chronic Inflammatory Diseases: A First Population-Based Study
Source: Cells. 2021 Nov 28;10(12):3336. doi: 10.3390/cells10123336 (PMC8699521; doi:10.3390/cells10123336)
Supplement: Supplementary file 1 [file cells-10-03336-s001.zip]

Archive with 8 entries (8 files):
- Supplemental Figures.pdf
- Suppl_Table_S1_Descriptives_2021-10-27[1].xlsx
- Suppl_Table_S2_Descriptives_FEMALES_2021-10-27[1].xlsx
- Suppl_Table_S3_Descriptives_MALES_2021-10-27[1].xlsx
- Suppl_Table_S4_Regression_Basic_2021-10-28_CF.xlsx
- Suppl_Table_S5_Regression_Basic_2021-10-29.xlsx
- Suppl_Table_S6_Regression_MutualAdjustment_2021-10-29.xlsx
- Suppl_Table_S7_Regression_MutualAdjustment_2021-10-29.xlsx
