# Supplementary material for: Blood Immunoproteasome Activity Is Regulated by Sex, Age and in Chronic Inflammatory Diseases: A First Population-Based Study
Source: Cells. 2021 Nov 28;10(12):3336. doi: 10.3390/cells10123336 (PMC8699521; doi:10.3390/cells10123336)
Supplement: Supplementary file 1 [file cells-10-03336-s001.zip › Suppl_Table_S1_Descriptives_2021-10-27[1].xlsx]

## Sheet: PROTEASOME_BLOOD
		Total
	mean (SD)	median	N
LMP2/Beta1	0.98 (0.15)	1.00	806
MECL1/Beta2	1.04 (0.29)	1.00	824
LMP7/Beta5	1.13 (0.62)	1.00	805
MV151 Total	1.04 (0.38)	1.00	824
MV151 Beta2	1.07 (0.47)	1.00	824
MV151 MECL1	1.08 (0.54)	1.00	824
LW124 Beta1	1.05 (0.37)	1.00	806
LW124 LMP2	1.03 (0.34)	1.00	806
MVB127 Beta5	1.09 (0.58)	1.00	805
MVB127 LMP7	1.10 (0.50)	1.00	805
Leukocytes /nl*	5.89 (1.55)	5.65	873
Lymphocytes /nl*	1.73 (0.51)	1.66	873
Monocytes /nl*	0.47 (0.16)	0.44	873
Granulocytes /nl*	3.68 (1.22)	3.51	857
Monocyte/Lymphocyte$	0.29 (0.11)	0.27	873
*reported as cell counts per nanoliter
$ ratio of monocyte and lymphocyte cell count

## Sheet: SEX
	Male				Female				p-value
	mean (SD)	median	N		mean (SD)	median	N
LMP2/Beta1	0.98 (0.16)	1.00	380		0.98 (0.14)	1.00	426		0.564
MECL1/Beta2	1.12 (0.31)	1.06	385		0.98 (0.26)	0.95	439		<0.001
LMP7/Beta5	1.23 (0.73)	1.04	380		1.05 (0.49)	0.99	425		0.001
MV151 Total	1.09 (0.41)	1.03	385		1.00 (0.36)	0.98	439		0.002
MV151 Beta2	1.04 (0.44)	1.00	385		1.09 (0.50)	1.01	439		0.255
MV151 MECL1	1.13 (0.56)	1.03	385		1.04 (0.51)	0.98	439		0.014
LW124 Beta1	1.09 (0.39)	1.02	380		1.01 (0.35)	0.99	426		0.005
LW124 LMP2	1.06 (0.33)	1.02	380		0.99 (0.35)	0.98	426		0.002
MVB127 Beta5	1.07 (0.58)	0.98	380		1.11 (0.58)	1.01	425		0.073
MVB127 LMP7	1.13 (0.49)	1.00	380		1.07 (0.51)	1.00	425		0.051
differences between groups were tested using Wilcoxon rank sum test

## Sheet: AGE
	Age <=55 yrs				Age >55 to <=60 yrs				Age >60 yrs				p-value
	mean (SD)	median	N		mean (SD)	median	N		mean (SD)	median	N
LMP2/Beta1	0.98 (0.16)	1.00	304		0.97 (0.16)	1.00	191		0.98 (0.15)	1.00	311		0.817
MECL1/Beta2	1.03 (0.30)	0.98	313		1.01 (0.27)	0.97	201		1.08 (0.30)	1.03	310		0.002
LMP7/Beta5	1.10 (0.61)	0.99	303		1.14 (0.64)	0.98	191		1.16 (0.62)	1.03	311		0.103
MV151 Total	1.03 (0.39)	0.99	313		0.99 (0.36)	0.98	201		1.08 (0.40)	1.02	310		0.056
MV151 Beta2	1.07 (0.49)	1.00	313		1.04 (0.50)	0.98	201		1.07 (0.44)	1.02	310		0.553
MV151 MECL1	1.08 (0.54)	0.98	313		1.01 (0.53)	0.98	201		1.14 (0.53)	1.04	310		0.013
LW124 Beta1	1.06 (0.40)	0.99	304		1.00 (0.31)	0.99	191		1.07 (0.37)	1.01	311		0.180
LW124 LMP2	1.03 (0.37)	1.00	304		0.98 (0.30)	0.99	191		1.05 (0.33)	1.01	311		0.084
MVB127 Beta5	1.14 (0.63)	1.01	303		1.01 (0.51)	0.97	191		1.10 (0.56)	1.00	311		0.061
MVB127 LMP7	1.12 (0.54)	1.00	303		1.03 (0.44)	0.98	191		1.12 (0.50)	1.02	311		0.093
differences between groups were tested using Kruskal-Wallis rank sum test

## Sheet: BMI
	BMI <25 kg/m²				BMI 25-30 kg/m²				BMI >=30 kg/m²				p-value
	mean (SD)	median	N		mean (SD)	median	N		mean (SD)	median	N
LMP2/Beta1	0.99 (0.15)	1.00	238		0.97 (0.16)	1.00	344		0.99 (0.15)	1.00	224		0.461
MECL1/Beta2	0.99 (0.26)	0.96	249		1.03 (0.29)	1.00	343		1.12 (0.31)	1.07	232		<0.001
LMP7/Beta5	1.09 (0.58)	1.00	238		1.15 (0.68)	0.99	343		1.15 (0.56)	1.05	224		0.144
MV151 Total	0.99 (0.31)	0.98	249		1.01 (0.38)	0.99	343		1.14 (0.44)	1.07	232		<0.001
MV151 Beta2	1.08 (0.47)	1.00	249		1.01 (0.42)	0.99	343		1.14 (0.54)	1.05	232		0.054
MV151 MECL1	1.03 (0.47)	0.99	249		1.02 (0.50)	0.98	343		1.24 (0.62)	1.12	232		<0.001
LW124 Beta1	1.02 (0.33)	0.98	238		1.03 (0.37)	1.00	344		1.11 (0.40)	1.04	224		0.015
LW124 LMP2	1.01 (0.31)	1.00	238		0.99 (0.33)	0.99	344		1.10 (0.38)	1.03	224		0.002
MVB127 Beta5	1.06 (0.52)	0.98	238		1.07 (0.60)	0.99	343		1.16 (0.61)	1.04	224		0.072
MVB127 LMP7	1.02 (0.43)	0.97	238		1.08 (0.49)	1.00	343		1.21 (0.57)	1.09	224		<0.001
differences between groups were tested using Kruskal-Wallis rank sum test

## Sheet: DIABETES
	Diabetes no				Diabetes yes				p-value
	mean (SD)	median	N		mean (SD)	median	N
LMP2/Beta1	0.98 (0.15)	1.00	754		0.97 (0.17)	1.00	52		0.854
MECL1/Beta2	1.04 (0.28)	1.00	770		1.14 (0.35)	1.06	54		0.026
LMP7/Beta5	1.13 (0.62)	1.00	753		1.19 (0.59)	1.04	52		0.271
MV151 Total	1.03 (0.38)	0.99	770		1.22 (0.46)	1.15	54		0.001
MV151 Beta2	1.05 (0.46)	1.00	770		1.28 (0.64)	1.09	54		0.009
MV151 MECL1	1.06 (0.52)	0.99	770		1.37 (0.62)	1.19	54		<0.001
LW124 Beta1	1.04 (0.36)	1.00	754		1.17 (0.44)	1.11	52		0.014
LW124 LMP2	1.02 (0.34)	1.00	754		1.12 (0.37)	1.04	52		0.019
MVB127 Beta5	1.08 (0.58)	1.00	753		1.24 (0.62)	1.12	52		0.059
MVB127 LMP7	1.08 (0.49)	0.99	753		1.33 (0.59)	1.31	52		<0.001
differences between groups were tested using Wilcoxon rank sum test

## Sheet: CVD
	CVD no				CVD yes				p-value
	mean (SD)	median	N		mean (SD)	median	N
LMP2/Beta1	0.99 (0.15)	1.00	515		0.98 (0.16)	1.00	290		0.504
MECL1/Beta2	1.01 (0.27)	0.98	524		1.10 (0.32)	1.03	299		<0.001
LMP7/Beta5	1.09 (0.61)	0.98	515		1.20 (0.64)	1.06	289		<0.001
MV151 Total	1.01 (0.35)	0.99	524		1.08 (0.43)	1.04	299		0.020
MV151 Beta2	1.06 (0.43)	1.00	524		1.07 (0.54)	1.00	299		0.671
MV151 MECL1	1.05 (0.49)	0.99	524		1.15 (0.60)	1.06	299		0.047
LW124 Beta1	1.03 (0.36)	1.00	515		1.08 (0.40)	1.00	290		0.103
LW124 LMP2	1.02 (0.35)	1.00	515		1.04 (0.33)	1.01	290		0.172
MVB127 Beta5	1.11 (0.59)	1.01	515		1.06 (0.56)	0.99	289		0.204
MVB127 LMP7	1.08 (0.51)	0.99	515		1.14 (0.49)	1.03	289		0.023
differences between groups were tested using Wilcoxon rank sum test

## Sheet: HYPERTENSION
	Hypertension no				Hypertension yes				p-value
	mean (SD)	median	N		mean (SD)	median	N
LMP2/Beta1	0.98 (0.15)	1.00	526		0.98 (0.16)	1.00	279		0.506
MECL1/Beta2	1.02 (0.27)	0.98	534		1.09 (0.31)	1.03	289		0.001
LMP7/Beta5	1.09 (0.60)	0.99	526		1.21 (0.65)	1.06	278		<0.001
MV151 Total	1.02 (0.36)	0.99	534		1.08 (0.43)	1.04	289		0.051
MV151 Beta2	1.06 (0.43)	1.00	534		1.07 (0.54)	1.00	289		0.522
MV151 MECL1	1.06 (0.50)	0.99	534		1.13 (0.59)	1.05	289		0.106
LW124 Beta1	1.04 (0.36)	1.00	526		1.07 (0.38)	1.00	279		0.157
LW124 LMP2	1.02 (0.34)	1.00	526		1.04 (0.33)	1.01	279		0.253
MVB127 Beta5	1.11 (0.59)	1.01	526		1.05 (0.56)	0.99	278		0.119
MVB127 LMP7	1.08 (0.51)	0.99	526		1.13 (0.48)	1.03	278		0.052
differences between groups were tested using Wilcoxon rank sum test

## Sheet: MI_STROKE
	No MI and Stroke				MI and/or Stroke				p-value
	mean (SD)	median	N		mean (SD)	median	N
LMP2/Beta1	0.98 (0.15)	1.00	776		0.99 (0.17)	1.01	30		0.663
MECL1/Beta2	1.04 (0.28)	1.00	796		1.26 (0.44)	1.06	28		0.009
LMP7/Beta5	1.13 (0.63)	1.00	775		1.20 (0.41)	1.09	30		0.047
MV151 Total	1.03 (0.38)	1.00	796		1.20 (0.41)	1.15	28		0.032
MV151 Beta2	1.07 (0.48)	1.00	796		1.08 (0.41)	1.03	28		0.729
MV151 MECL1	1.07 (0.53)	1.00	796		1.36 (0.66)	1.14	28		0.020
LW124 Beta1	1.04 (0.36)	1.00	776		1.22 (0.53)	1.04	30		0.128
LW124 LMP2	1.02 (0.34)	1.00	776		1.16 (0.35)	1.25	30		0.015
MVB127 Beta5	1.09 (0.58)	1.00	775		1.13 (0.58)	1.03	30		0.713
MVB127 LMP7	1.09 (0.50)	1.00	775		1.27 (0.58)	1.22	30		0.085
differences between groups were tested using Wilcoxon rank sum test

## Sheet: ASTHMA
	Asthma no				Asthma yes				p-value
	mean (SD)	median	N		mean (SD)	median	N
LMP2/Beta1	0.98 (0.15)	1.00	732		1.02 (0.13)	1.00	74		0.074
MECL1/Beta2	1.04 (0.29)	1.00	748		1.04 (0.28)	1.00	76		0.891
LMP7/Beta5	1.12 (0.58)	1.00	731		1.27 (0.91)	1.01	74		0.463
MV151 Total	1.04 (0.38)	1.00	748		1.06 (0.41)	1.04	76		0.662
MV151 Beta2	1.06 (0.46)	1.00	748		1.10 (0.59)	1.01	76		0.828
MV151 MECL1	1.08 (0.53)	1.00	748		1.13 (0.62)	1.00	76		0.848
LW124 Beta1	1.05 (0.37)	1.00	732		1.02 (0.40)	0.95	74		0.295
LW124 LMP2	1.02 (0.34)	1.00	732		1.03 (0.39)	0.98	74		0.801
MVB127 Beta5	1.10 (0.57)	1.00	731		1.04 (0.63)	0.98	74		0.237
MVB127 LMP7	1.10 (0.49)	1.00	731		1.11 (0.61)	1.01	74		0.864
differences between groups were tested using Wilcoxon rank sum test

## Sheet: COPD
	No COPD				COPD GOLD 1				COPD GOLD 2-3				p-value
	mean (SD)	median	N		mean (SD)	median	N		mean (SD)	median	N
LMP2/Beta1	0.98 (0.15)	1.00	649		0.97 (0.15)	1.00	95		0.99 (0.18)	0.99	61		0.738
MECL1/Beta2	1.02 (0.27)	1.00	665		1.09 (0.31)	1.02	96		1.19 (0.41)	1.12	62		0.007
LMP7/Beta5	1.12 (0.58)	1.00	648		1.10 (0.61)	0.99	95		1.35 (0.96)	1.07	61		0.162
MV151 Total	1.02 (0.36)	1.00	665		1.03 (0.38)	1.00	96		1.23 (0.52)	1.16	62		0.011
MV151 Beta2	1.06 (0.45)	1.00	665		1.03 (0.46)	1.01	96		1.19 (0.71)	1.05	62		0.735
MV151 MECL1	1.06 (0.51)	1.00	665		1.10 (0.57)	1.00	96		1.32 (0.71)	1.17	62		0.038
LW124 Beta1	1.03 (0.36)	1.00	649		1.09 (0.34)	1.03	95		1.18 (0.52)	1.10	61		0.058
LW124 LMP2	1.01 (0.34)	1.00	649		1.06 (0.32)	1.00	95		1.12 (0.40)	1.09	61		0.118
MVB127 Beta5	1.08 (0.57)	1.00	648		1.13 (0.57)	1.00	95		1.13 (0.68)	1.05	61		0.778
MVB127 LMP7	1.08 (0.48)	1.00	648		1.13 (0.47)	0.97	95		1.25 (0.68)	1.18	61		0.109
differences between groups were tested using Kruskal-Wallis rank sum test

[truncated: 1 more sheets: SMOKING]
