# Supplementary material for: Blood Immunoproteasome Activity Is Regulated by Sex, Age and in Chronic Inflammatory Diseases: A First Population-Based Study
Source: Cells. 2021 Nov 28;10(12):3336. doi: 10.3390/cells10123336 (PMC8699521; doi:10.3390/cells10123336)
Supplement: Supplementary file 1 [file cells-10-03336-s001.zip › Suppl_Table_S2_Descriptives_FEMALES_2021-10-27[1].xlsx]

## Sheet: PROTEASOME_BLOOD
	Total (Female)
	mean (SD)	median	N
LMP2/Beta1	0.98 (0.14)	1.00	426
MECL1/Beta2	0.98 (0.26)	0.95	439
LMP7/Beta5	1.05 (0.49)	0.99	425
MV151 Total	1.00 (0.36)	0.98	439
MV151 Beta2	1.09 (0.50)	1.01	439
MV151 MECL1	1.04 (0.51)	0.98	439
LW124 Beta1	1.01 (0.35)	0.99	426
LW124 LMP2	0.99 (0.35)	0.98	426
MVB127 Beta5	1.11 (0.58)	1.01	425
MVB127 LMP7	1.07 (0.51)	1.00	425
Leukocytes /nl*	5.83 (1.57)	5.60	463
Lymphocytes /nl*	1.74 (0.49)	1.68	463
Monocytes /nl*	0.44 (0.15)	0.41	463
Granulocytes /nl*	3.64 (1.24)	3.49	451
Monocyte/Lymphocyte$	0.26 (0.09)	0.25	463
*reported as cell counts per nanoliter
$ ratio of monocyte and lymphocyte cell count

## Sheet: AGE
	Age <=55 yrs				Age >55 to <=60 yrs				Age >60 yrs				p-value
	mean (SD)	median	N		mean (SD)	median	N		mean (SD)	median	N
LMP2/Beta1	0.98 (0.15)	0.99	149		0.98 (0.16)	1.00	117		0.98 (0.13)	0.99	160		0.928
MECL1/Beta2	0.93 (0.25)	0.91	154		0.94 (0.23)	0.89	121		1.05 (0.27)	1.02	164		<0.001
LMP7/Beta5	0.98 (0.41)	0.94	148		1.11 (0.63)	0.92	117		1.07 (0.43)	1.02	160		0.075
MV151 Total	0.96 (0.35)	0.90	154		0.96 (0.33)	0.96	121		1.07 (0.38)	1.03	164		0.009
MV151 Beta2	1.09 (0.53)	1.01	154		1.08 (0.52)	0.99	121		1.10 (0.46)	1.03	164		0.735
MV151 MECL1	1.00 (0.50)	0.88	154		0.97 (0.48)	0.93	121		1.13 (0.54)	1.02	164		0.006
LW124 Beta1	0.99 (0.39)	0.94	149		0.96 (0.28)	0.98	117		1.07 (0.35)	1.02	160		0.009
LW124 LMP2	0.97 (0.38)	0.98	149		0.94 (0.28)	0.93	117		1.05 (0.35)	1.00	160		0.020
MVB127 Beta5	1.13 (0.64)	1.02	148		1.00 (0.49)	0.97	117		1.18 (0.59)	1.03	160		0.017
MVB127 LMP7	1.03 (0.55)	0.96	148		0.99 (0.38)	0.95	117		1.16 (0.53)	1.06	160		0.005
differences between groups were tested using Kruskal-Wallis rank sum test

## Sheet: BMI
	BMI <25 kg/m²				BMI 25-30 kg/m²				BMI >=30 kg/m²				p-value
	mean (SD)	median	N		mean (SD)	median	N		mean (SD)	median	N
LMP2/Beta1	0.99 (0.15)	1.00	156		0.97 (0.15)	0.99	158		0.99 (0.13)	1.00	112		0.464
MECL1/Beta2	0.93 (0.22)	0.91	166		0.97 (0.27)	0.92	158		1.06 (0.27)	1.02	115		<0.001
LMP7/Beta5	1.04 (0.51)	0.97	156		1.05 (0.47)	0.98	157		1.07 (0.48)	1.00	112		0.591
MV151 Total	0.97 (0.29)	0.97	166		0.98 (0.36)	0.95	158		1.07 (0.43)	0.99	115		0.234
MV151 Beta2	1.12 (0.49)	1.03	166		1.03 (0.43)	1.01	158		1.12 (0.59)	0.99	115		0.471
MV151 MECL1	1.02 (0.47)	0.98	166		0.98 (0.46)	0.94	158		1.15 (0.61)	1.02	115		0.106
LW124 Beta1	0.98 (0.31)	0.97	156		1.00 (0.31)	1.00	158		1.08 (0.44)	1.01	112		0.083
LW124 LMP2	0.96 (0.27)	0.97	156		0.97 (0.32)	0.96	158		1.08 (0.45)	1.01	112		0.061
MVB127 Beta5	1.04 (0.47)	0.99	156		1.12 (0.61)	1.02	157		1.20 (0.67)	1.11	112		0.079
MVB127 LMP7	0.98 (0.37)	0.95	156		1.08 (0.50)	1.03	157		1.17 (0.64)	1.03	112		0.030
differences between groups were tested using Kruskal-Wallis rank sum test

## Sheet: DIABETES
	Diabetes no				Diabetes yes				p-value
	mean (SD)	median	N		mean (SD)	median	N
LMP2/Beta1	0.98 (0.15)	1.00	399		1.01 (0.11)	1.00	27		0.301
MECL1/Beta2	0.98 (0.26)	0.95	412		1.02 (0.26)	1.02	27		0.290
LMP7/Beta5	1.05 (0.50)	0.98	398		1.00 (0.36)	1.00	27		0.953
MV151 Total	0.98 (0.34)	0.97	412		1.28 (0.55)	1.15	27		0.002
MV151 Beta2	1.07 (0.46)	1.00	412		1.43 (0.84)	1.14	27		0.026
MV151 MECL1	1.02 (0.48)	0.96	412		1.41 (0.73)	1.15	27		0.003
LW124 Beta1	1.00 (0.35)	0.99	399		1.16 (0.40)	1.20	27		0.023
LW124 LMP2	0.98 (0.34)	0.97	399		1.18 (0.44)	1.09	27		0.005
MVB127 Beta5	1.09 (0.58)	1.01	398		1.38 (0.61)	1.31	27		0.005
MVB127 LMP7	1.05 (0.49)	0.99	398		1.34 (0.60)	1.18	27		0.004
differences between groups were tested using Wilcoxon rank sum test

## Sheet: CVD
	CVD no				CVD yes				p-value
	mean (SD)	median	N		mean (SD)	median	N
LMP2/Beta1	0.99 (0.14)	1.00	288		0.97 (0.15)	0.98	137		0.409
MECL1/Beta2	0.96 (0.24)	0.94	298		1.03 (0.29)	1.00	140		0.036
LMP7/Beta5	1.03 (0.49)	0.97	288		1.08 (0.48)	1.02	136		0.113
MV151 Total	0.96 (0.31)	0.95	298		1.08 (0.43)	1.04	140		0.013
MV151 Beta2	1.07 (0.44)	1.01	298		1.14 (0.60)	1.01	140		0.752
MV151 MECL1	0.99 (0.44)	0.96	298		1.14 (0.62)	1.00	140		0.080
LW124 Beta1	0.99 (0.34)	0.98	288		1.07 (0.38)	1.00	137		0.037
LW124 LMP2	0.98 (0.34)	0.98	288		1.03 (0.35)	1.00	137		0.179
MVB127 Beta5	1.10 (0.58)	1.01	288		1.14 (0.59)	1.04	136		0.327
MVB127 LMP7	1.04 (0.52)	0.98	288		1.12 (0.47)	1.03	136		0.026
differences between groups were tested using Wilcoxon rank sum test

## Sheet: HYPERTENSION
	Hypertension no				Hypertension yes				p-value
	mean (SD)	median	N		mean (SD)	median	N
LMP2/Beta1	0.98 (0.15)	1.00	294		0.98 (0.14)	0.99	131		0.605
MECL1/Beta2	0.97 (0.25)	0.94	303		1.01 (0.26)	1.00	135		0.066
LMP7/Beta5	1.03 (0.49)	0.97	294		1.08 (0.49)	1.01	130		0.166
MV151 Total	0.97 (0.33)	0.96	303		1.06 (0.42)	1.03	135		0.049
MV151 Beta2	1.07 (0.44)	1.01	303		1.13 (0.61)	1.00	135		0.935
MV151 MECL1	1.01 (0.47)	0.96	303		1.11 (0.59)	0.99	135		0.208
LW124 Beta1	1.00 (0.35)	0.98	294		1.05 (0.35)	1.00	131		0.074
LW124 LMP2	0.98 (0.34)	0.98	294		1.02 (0.36)	1.00	131		0.246
MVB127 Beta5	1.10 (0.58)	1.01	294		1.14 (0.59)	1.03	130		0.359
MVB127 LMP7	1.05 (0.53)	0.98	294		1.11 (0.45)	1.03	130		0.053
differences between groups were tested using Wilcoxon rank sum test

## Sheet: MI_STROKE
	No MI and Stroke				MI and/or Stroke				p-value
	mean (SD)	median	N		mean (SD)	median	N
LMP2/Beta1	0.98 (0.14)	1.00	416		0.93 (0.20)	0.99	10		0.577
MECL1/Beta2	0.97 (0.25)	0.95	430		1.30 (0.51)	1.21	9		0.046
LMP7/Beta5	1.05 (0.49)	0.99	415		1.03 (0.22)	0.99	10		0.655
MV151 Total	0.99 (0.35)	0.97	430		1.33 (0.49)	1.15	9		0.040
MV151 Beta2	1.09 (0.50)	1.01	430		1.16 (0.46)	1.12	9		0.417
MV151 MECL1	1.03 (0.49)	0.98	430		1.60 (0.90)	1.15	9		0.067
LW124 Beta1	1.00 (0.34)	0.99	416		1.45 (0.65)	1.35	10		0.036
LW124 LMP2	0.99 (0.34)	0.98	416		1.27 (0.42)	1.32	10		0.037
MVB127 Beta5	1.11 (0.58)	1.01	415		1.38 (0.65)	1.27	10		0.094
MVB127 LMP7	1.06 (0.50)	0.99	415		1.42 (0.59)	1.28	10		0.037
differences between groups were tested using Wilcoxon rank sum test

## Sheet: ASTHMA
	Asthma no				Asthma yes				p-value
	mean (SD)	median	N		mean (SD)	median	N
LMP2/Beta1	0.98 (0.15)	0.99	380		1.02 (0.12)	1.01	46		0.082
MECL1/Beta2	0.98 (0.26)	0.96	393		0.95 (0.22)	0.90	46		0.335
LMP7/Beta5	1.05 (0.50)	0.99	379		1.01 (0.38)	0.94	46		0.786
MV151 Total	1.00 (0.35)	0.98	393		1.01 (0.40)	0.94	46		0.851
MV151 Beta2	1.08 (0.48)	1.00	393		1.15 (0.67)	1.04	46		0.891
MV151 MECL1	1.04 (0.49)	0.98	393		1.08 (0.64)	0.95	46		0.812
LW124 Beta1	1.02 (0.35)	1.00	380		0.99 (0.34)	0.94	46		0.652
LW124 LMP2	0.99 (0.34)	0.98	380		1.00 (0.38)	0.95	46		0.934
MVB127 Beta5	1.11 (0.59)	1.01	379		1.10 (0.52)	1.00	46		0.842
MVB127 LMP7	1.07 (0.50)	0.99	379		1.07 (0.56)	1.03	46		0.944
differences between groups were tested using Wilcoxon rank sum test

## Sheet: COPD
	No COPD				COPD GOLD 1				COPD GOLD 2-3				p-value
	mean (SD)	median	N		mean (SD)	median	N		mean (SD)	median	N
LMP2/Beta1	0.98 (0.15)	1.00	358		0.96 (0.14)	0.98	43		1.02 (0.13)	0.99	25		0.367
MECL1/Beta2	0.97 (0.25)	0.95	368		1.02 (0.33)	0.95	45		1.04 (0.29)	1.06	26		0.577
LMP7/Beta5	1.06 (0.51)	0.99	357		0.98 (0.41)	0.91	43		1.05 (0.35)	1.00	25		0.575
MV151 Total	0.99 (0.35)	0.98	368		1.05 (0.41)	0.95	45		1.07 (0.45)	0.99	26		0.477
MV151 Beta2	1.07 (0.46)	1.00	368		1.14 (0.48)	1.08	45		1.23 (0.93)	1.02	26		0.445
MV151 MECL1	1.02 (0.48)	0.96	368		1.15 (0.61)	1.04	45		1.15 (0.65)	0.98	26		0.324
LW124 Beta1	1.00 (0.34)	0.98	358		1.10 (0.34)	1.00	43		1.10 (0.43)	1.03	25		0.142
LW124 LMP2	0.98 (0.34)	0.97	358		1.05 (0.35)	1.00	43		1.09 (0.44)	1.02	25		0.366
MVB127 Beta5	1.09 (0.58)	1.00	357		1.23 (0.47)	1.14	43		1.20 (0.76)	1.03	25		0.096
MVB127 LMP7	1.04 (0.49)	0.99	357		1.20 (0.50)	1.12	43		1.19 (0.70)	1.13	25		0.147
differences between groups were tested using Kruskal-Wallis rank sum test

## Sheet: SMOKING
	Current Smoker				Former Smoker				Never Smoker				p-value
	mean (SD)	median	N		mean (SD)	median	N		mean (SD)	median	N
LMP2/Beta1	1.01 (0.15)	1.00	76		0.96 (0.15)	0.98	168		0.99 (0.13)	1.00	182		0.022
MECL1/Beta2	1.01 (0.31)	0.95	78		0.98 (0.26)	0.98	173		0.97 (0.23)	0.93	188		0.964
LMP7/Beta5	0.99 (0.36)	0.97	76		1.08 (0.59)	0.98	167		1.04 (0.43)	1.00	182		0.738
MV151 Total	1.02 (0.41)	1.00	78		0.99 (0.33)	0.97	173		1.00 (0.36)	0.98	188		0.968
MV151 Beta2	1.14 (0.62)	1.02	78		1.08 (0.51)	1.00	173		1.07 (0.43)	1.01	188		0.879
MV151 MECL1	1.12 (0.66)	0.98	78		1.02 (0.49)	0.98	173		1.02 (0.46)	0.98	188		0.793
LW124 Beta1	1.02 (0.39)	0.98	76		1.03 (0.37)	1.00	168		1.00 (0.31)	0.98	182		0.615
LW124 LMP2	1.01 (0.36)	1.00	76		0.99 (0.37)	0.98	168		0.99 (0.32)	0.98	182		0.970
MVB127 Beta5	1.11 (0.55)	1.00	76		1.10 (0.64)	1.02	167		1.12 (0.54)	1.02	182		0.848
MVB127 LMP7	1.05 (0.50)	0.97	76		1.05 (0.54)	0.98	167		1.09 (0.48)	1.01	182		0.601
differences between groups were tested using Kruskal-Wallis rank sum test
