# Supplementary material for: Blood Immunoproteasome Activity Is Regulated by Sex, Age and in Chronic Inflammatory Diseases: A First Population-Based Study
Source: Cells. 2021 Nov 28;10(12):3336. doi: 10.3390/cells10123336 (PMC8699521; doi:10.3390/cells10123336)
Supplement: Supplementary file 1 [file cells-10-03336-s001.zip › Suppl_Table_S3_Descriptives_MALES_2021-10-27[1].xlsx]

## Sheet: PROTEASOME_BLOOD
	Total (Male)
	mean (SD)	median	N
LMP2/Beta1	0.98 (0.16)	1.00	380
MECL1/Beta2	1.12 (0.31)	1.06	385
LMP7/Beta5	1.23 (0.73)	1.04	380
MV151 Total	1.09 (0.41)	1.03	385
MV151 Beta2	1.04 (0.44)	1.00	385
MV151 MECL1	1.13 (0.56)	1.03	385
LW124 Beta1	1.09 (0.39)	1.02	380
LW124 LMP2	1.06 (0.33)	1.02	380
MVB127 Beta5	1.07 (0.58)	0.98	380
MVB127 LMP7	1.13 (0.49)	1.00	380
Leukocytes /nl*	5.95 (1.52)	5.70	410
Lymphocytes /nl*	1.72 (0.53)	1.63	410
Monocytes /nl*	0.51 (0.16)	0.49	410
Granulocytes /nl*	3.72 (1.19)	3.57	406
Monocyte/Lymphocyte$	0.31 (0.11)	0.30	410
*reported as cell counts per nanoliter
$ ratio of monocyte and lymphocyte cell count

## Sheet: AGE
	Age <=55 yrs				Age >55 to <=60 yrs				Age >60 yrs				p-value
	mean (SD)	median	N		mean (SD)	median	N		mean (SD)	median	N
LMP2/Beta1	0.99 (0.17)	1.00	155		0.96 (0.16)	0.98	74		0.99 (0.16)	1.01	151		0.413
MECL1/Beta2	1.12 (0.31)	1.05	159		1.10 (0.29)	1.10	80		1.12 (0.32)	1.04	146		0.987
LMP7/Beta5	1.22 (0.74)	1.01	155		1.20 (0.66)	1.03	74		1.25 (0.76)	1.06	151		0.724
MV151 Total	1.11 (0.40)	1.05	159		1.04 (0.40)	1.00	80		1.09 (0.41)	1.02	146		0.609
MV151 Beta2	1.06 (0.45)	1.00	159		0.99 (0.48)	0.97	80		1.04 (0.41)	1.00	146		0.533
MV151 MECL1	1.15 (0.57)	1.03	159		1.08 (0.59)	1.00	80		1.14 (0.53)	1.07	146		0.472
LW124 Beta1	1.12 (0.41)	1.04	155		1.07 (0.35)	1.05	74		1.07 (0.39)	1.00	151		0.489
LW124 LMP2	1.09 (0.35)	1.04	155		1.03 (0.32)	1.02	74		1.05 (0.31)	1.01	151		0.489
MVB127 Beta5	1.15 (0.63)	1.00	155		1.02 (0.54)	0.98	74		1.01 (0.53)	0.96	151		0.158
MVB127 LMP7	1.20 (0.52)	1.03	155		1.09 (0.51)	1.00	74		1.08 (0.45)	0.99	151		0.162
differences between groups were tested using Kruskal-Wallis rank sum test

## Sheet: BMI
	BMI <25 kg/m²				BMI 25-30 kg/m²				BMI >=30 kg/m²				p-value
	mean (SD)	median	N		mean (SD)	median	N		mean (SD)	median	N
LMP2/Beta1	0.98 (0.15)	1.01	82		0.98 (0.16)	1.00	186		1.00 (0.17)	1.01	112		0.632
MECL1/Beta2	1.09 (0.30)	1.07	83		1.09 (0.29)	1.01	185		1.18 (0.33)	1.11	117		0.024
LMP7/Beta5	1.20 (0.68)	1.02	82		1.24 (0.81)	1.00	186		1.23 (0.61)	1.08	112		0.337
MV151 Total	1.04 (0.35)	1.01	83		1.03 (0.39)	1.00	185		1.20 (0.45)	1.16	117		0.001
MV151 Beta2	0.98 (0.40)	0.91	83		0.99 (0.41)	0.96	185		1.15 (0.49)	1.13	117		0.005
MV151 MECL1	1.05 (0.46)	1.01	83		1.05 (0.53)	0.99	185		1.32 (0.63)	1.20	117		<0.001
LW124 Beta1	1.10 (0.36)	1.05	82		1.06 (0.42)	1.00	186		1.13 (0.36)	1.05	112		0.091
LW124 LMP2	1.10 (0.36)	1.05	82		1.02 (0.33)	1.00	186		1.11 (0.29)	1.05	112		0.019
MVB127 Beta5	1.09 (0.60)	0.95	82		1.04 (0.58)	0.97	186		1.11 (0.55)	1.00	112		0.313
MVB127 LMP7	1.10 (0.51)	0.98	82		1.08 (0.49)	0.99	186		1.24 (0.48)	1.22	112		0.005
differences between groups were tested using Kruskal-Wallis rank sum test

## Sheet: DIABETES
	Diabetes no				Diabetes yes				p-value
	mean (SD)	median	N		mean (SD)	median	N
LMP2/Beta1	0.99 (0.16)	1.00	355		0.93 (0.21)	0.97	25		0.218
MECL1/Beta2	1.11 (0.30)	1.04	358		1.27 (0.39)	1.19	27		0.035
LMP7/Beta5	1.21 (0.73)	1.03	355		1.39 (0.72)	1.08	25		0.102
MV151 Total	1.08 (0.41)	1.03	358		1.16 (0.34)	1.14	27		0.149
MV151 Beta2	1.03 (0.45)	0.99	358		1.12 (0.31)	1.07	27		0.122
MV151 MECL1	1.12 (0.56)	1.02	358		1.32 (0.49)	1.22	27		0.017
LW124 Beta1	1.08 (0.38)	1.02	355		1.18 (0.49)	1.07	25		0.317
LW124 LMP2	1.06 (0.33)	1.03	355		1.06 (0.27)	1.01	25		0.776
MVB127 Beta5	1.07 (0.58)	0.98	355		1.08 (0.60)	0.91	25		0.925
MVB127 LMP7	1.12 (0.49)	1.00	355		1.33 (0.58)	1.34	25		0.033
differences between groups were tested using Wilcoxon rank sum test

## Sheet: CVD
	CVD no				CVD yes				p-value
	mean (SD)	median	N		mean (SD)	median	N
LMP2/Beta1	0.99 (0.15)	1.01	227		0.98 (0.17)	1.00	153		0.850
MECL1/Beta2	1.08 (0.29)	1.03	226		1.16 (0.33)	1.09	159		0.032
LMP7/Beta5	1.17 (0.72)	1.00	227		1.31 (0.74)	1.09	153		0.003
MV151 Total	1.08 (0.39)	1.02	226		1.09 (0.43)	1.04	159		0.699
MV151 Beta2	1.05 (0.42)	1.00	226		1.02 (0.47)	1.00	159		0.417
MV151 MECL1	1.12 (0.55)	1.01	226		1.15 (0.58)	1.08	159		0.471
LW124 Beta1	1.09 (0.37)	1.04	227		1.09 (0.41)	1.01	153		0.875
LW124 LMP2	1.07 (0.34)	1.03	227		1.05 (0.31)	1.02	153		0.936
MVB127 Beta5	1.12 (0.60)	1.00	227		0.99 (0.52)	0.93	153		0.017
MVB127 LMP7	1.12 (0.48)	1.00	227		1.15 (0.51)	1.02	153		0.440
differences between groups were tested using Wilcoxon rank sum test

## Sheet: HYPERTENSION
	Hypertension no				Hypertension yes				p-value
	mean (SD)	median	N		mean (SD)	median	N
LMP2/Beta1	0.99 (0.15)	1.01	232		0.98 (0.17)	1.00	148		0.637
MECL1/Beta2	1.09 (0.28)	1.04	231		1.16 (0.34)	1.09	154		0.045
LMP7/Beta5	1.17 (0.71)	1.00	232		1.32 (0.75)	1.10	148		0.002
MV151 Total	1.08 (0.39)	1.02	231		1.09 (0.43)	1.04	154		0.697
MV151 Beta2	1.05 (0.42)	1.00	231		1.02 (0.47)	1.00	154		0.466
MV151 MECL1	1.12 (0.54)	1.01	231		1.15 (0.59)	1.08	154		0.474
LW124 Beta1	1.09 (0.37)	1.03	232		1.09 (0.41)	1.01	148		0.884
LW124 LMP2	1.07 (0.34)	1.03	232		1.05 (0.31)	1.02	148		0.971
MVB127 Beta5	1.13 (0.60)	1.00	232		0.98 (0.52)	0.93	148		0.007
MVB127 LMP7	1.12 (0.49)	1.00	232		1.14 (0.51)	1.02	148		0.554
differences between groups were tested using Wilcoxon rank sum test

## Sheet: MI_STROKE
	No MI and Stroke				MI and/or Stroke				p-value
	mean (SD)	median	N		mean (SD)	median	N
LMP2/Beta1	0.98 (0.16)	1.00	360		1.01 (0.15)	1.02	20		0.401
MECL1/Beta2	1.11 (0.30)	1.06	366		1.24 (0.42)	1.03	19		0.278
LMP7/Beta5	1.22 (0.74)	1.03	360		1.29 (0.45)	1.18	20		0.082
MV151 Total	1.08 (0.41)	1.02	366		1.14 (0.36)	1.14	19		0.399
MV151 Beta2	1.04 (0.44)	1.00	366		1.04 (0.40)	0.98	19		0.967
MV151 MECL1	1.13 (0.56)	1.03	366		1.25 (0.50)	1.12	19		0.220
LW124 Beta1	1.09 (0.39)	1.02	360		1.11 (0.44)	1.02	20		0.946
LW124 LMP2	1.06 (0.33)	1.02	360		1.11 (0.31)	1.19	20		0.243
MVB127 Beta5	1.07 (0.58)	0.98	360		1.01 (0.51)	0.90	20		0.602
MVB127 LMP7	1.13 (0.49)	1.00	360		1.20 (0.58)	1.22	20		0.686
differences between groups were tested using Wilcoxon rank sum test

## Sheet: ASTHMA
	Asthma no				Asthma yes				p-value
	mean (SD)	median	N		mean (SD)	median	N
LMP2/Beta1	0.98 (0.16)	1.00	352		1.02 (0.14)	0.99	28		0.409
MECL1/Beta2	1.11 (0.31)	1.04	355		1.18 (0.30)	1.16	30		0.152
LMP7/Beta5	1.19 (0.65)	1.03	352		1.70 (1.30)	1.20	28		0.056
MV151 Total	1.08 (0.40)	1.02	355		1.12 (0.42)	1.10	30		0.527
MV151 Beta2	1.04 (0.44)	0.99	355		1.03 (0.46)	1.00	30		0.905
MV151 MECL1	1.13 (0.56)	1.03	355		1.20 (0.61)	1.10	30		0.477
LW124 Beta1	1.09 (0.38)	1.03	352		1.07 (0.48)	0.97	28		0.390
LW124 LMP2	1.06 (0.32)	1.02	352		1.08 (0.41)	1.04	28		0.957
MVB127 Beta5	1.08 (0.56)	0.99	352		0.96 (0.78)	0.70	28		0.020
MVB127 LMP7	1.13 (0.48)	1.01	352		1.16 (0.68)	0.96	28		0.804
differences between groups were tested using Wilcoxon rank sum test

## Sheet: COPD
	No COPD				COPD GOLD 1				COPD GOLD 2-3				p-value
	mean (SD)	median	N		mean (SD)	median	N		mean (SD)	median	N
LMP2/Beta1	0.99 (0.16)	1.00	291		0.99 (0.16)	1.02	52		0.97 (0.21)	1.03	36		0.986
MECL1/Beta2	1.09 (0.28)	1.04	297		1.16 (0.28)	1.11	51		1.29 (0.46)	1.17	36		0.024
LMP7/Beta5	1.19 (0.65)	1.03	291		1.20 (0.73)	1.00	52		1.56 (1.18)	1.13	36		0.207
MV151 Total	1.07 (0.38)	1.01	297		1.01 (0.36)	1.02	51		1.34 (0.55)	1.25	36		0.008
MV151 Beta2	1.04 (0.43)	1.00	297		0.93 (0.43)	0.96	51		1.17 (0.53)	1.06	36		0.136
MV151 MECL1	1.11 (0.53)	1.03	297		1.05 (0.53)	0.99	51		1.44 (0.74)	1.34	36		0.025
LW124 Beta1	1.07 (0.37)	1.01	291		1.08 (0.33)	1.04	52		1.23 (0.58)	1.13	36		0.369
LW124 LMP2	1.05 (0.33)	1.02	291		1.06 (0.30)	1.02	52		1.14 (0.38)	1.13	36		0.433
MVB127 Beta5	1.07 (0.56)	0.98	291		1.05 (0.63)	0.88	52		1.07 (0.63)	1.06	36		0.737
MVB127 LMP7	1.12 (0.48)	1.01	291		1.07 (0.43)	0.96	52		1.30 (0.66)	1.24	36		0.230
differences between groups were tested using Kruskal-Wallis rank sum test

## Sheet: SMOKING
	Current Smoker				Former Smoker				Never Smoker				p-value
	mean (SD)	median	N		mean (SD)	median	N		mean (SD)	median	N
LMP2/Beta1	0.99 (0.15)	1.00	70		0.98 (0.16)	1.00	192		0.98 (0.17)	1.01	118		0.939
MECL1/Beta2	1.13 (0.35)	1.03	72		1.13 (0.31)	1.07	193		1.08 (0.28)	1.04	120		0.591
LMP7/Beta5	1.14 (0.60)	1.00	70		1.27 (0.74)	1.06	192		1.21 (0.79)	1.02	118		0.169
MV151 Total	1.13 (0.43)	1.07	72		1.10 (0.41)	1.05	193		1.03 (0.38)	0.98	120		0.127
MV151 Beta2	1.11 (0.50)	1.07	72		1.04 (0.42)	1.00	193		0.98 (0.43)	0.93	120		0.105
MV151 MECL1	1.23 (0.64)	1.11	72		1.15 (0.52)	1.07	193		1.05 (0.57)	0.98	120		0.040
LW124 Beta1	1.12 (0.41)	1.04	70		1.10 (0.39)	1.03	192		1.05 (0.38)	1.00	118		0.291
LW124 LMP2	1.11 (0.34)	1.06	70		1.07 (0.33)	1.03	192		1.02 (0.33)	1.00	118		0.130
MVB127 Beta5	1.15 (0.56)	1.01	70		1.06 (0.60)	0.98	192		1.04 (0.55)	0.96	118		0.263
MVB127 LMP7	1.17 (0.53)	0.99	70		1.15 (0.48)	1.07	192		1.07 (0.50)	0.96	118		0.135
differences between groups were tested using Kruskal-Wallis rank sum test
