# Supplementary material for: Blood Immunoproteasome Activity Is Regulated by Sex, Age and in Chronic Inflammatory Diseases: A First Population-Based Study
Source: Cells. 2021 Nov 28;10(12):3336. doi: 10.3390/cells10123336 (PMC8699521; doi:10.3390/cells10123336)
Supplement: Supplementary file 1 [file cells-10-03336-s001.zip › Suppl_Table_S4_Regression_Basic_2021-10-28_CF.xlsx]

## Sheet: LOG2_BasicModel
LOG2(Outcome)	Exposure	Total						Male						Female
		%-change	95%-CI	p-value	FDR	n		%-change	95%-CI	p-value	FDR	n		%-change	95%-CI	p-value	FDR	n
LMP2/Beta1	Age	-0.04	(-2.06; 2.03)	0.972	0.986	806		-0.19	(-3.17; 2.88)	0.903	0.903	380		-0.06	(-2.77; 2.72)	0.965	0.965	426
	BMI	0.65	(-0.58; 1.90)	0.305	0.987	806		1.58	(-0.56; 3.77)	0.151	0.601	380		-0.00	(-1.46; 1.47)	0.995	0.995	426
	Leukocyte	-0.27	(-1.04; 0.51)	0.498	0.498	806		-1.27	(-2.46; -0.06)	0.041	0.045	380		0.59	(-0.40; 1.58)	0.245	0.245	426
	Sex (female)	0.24	(-2.05; 2.59)	0.837	0.837	806
MECL1/Beta2	Age	4.93	(1.77; 8.19)	0.002	0.021	824		1.34	(-2.96; 5.84)	0.547	0.781	385		8.86	(4.28; 13.65)	<0.001	0.001	439
	BMI	1.70	(-0.12; 3.55)	0.068	0.682	824		2.12	(-0.89; 5.22)	0.170	0.601	385		1.31	(-0.95; 3.62)	0.260	0.649	439
	Leukocyte	3.74	(2.56; 4.94)	<0.001	<0.001	824		4.41	(2.64; 6.20)	<0.001	<0.001	385		3.11	(1.53; 4.71)	<0.001	<0.001	439
	Sex (female)	-11.58	(-14.59; -8.47)	<0.001	<0.001	824
LMP7/Beta5	Age	5.55	(0.10; 11.29)	0.046	0.231	805		2.99	(-4.79; 11.41)	0.462	0.781	380		8.81	(1.30; 16.88)	0.021	0.035	425
	BMI	0.66	(-2.51; 3.92)	0.689	0.987	805		1.96	(-3.53; 7.75)	0.493	0.616	380		-0.11	(-3.85; 3.78)	0.957	0.995	425
	Leukocyte	3.75	(1.69; 5.86)	<0.001	<0.001	805		5.25	(1.98; 8.63)	0.002	0.002	380		2.43	(-0.16; 5.09)	0.066	0.074	425
	Sex (female)	-10.96	(-16.15; -5.44)	<0.001	0.001	805
MV151 Total	Age	3.73	(-0.81; 8.48)	0.109	0.274	824		-1.31	(-7.34; 5.11)	0.682	0.852	385		9.44	(2.71; 16.61)	0.006	0.014	439
	BMI	-0.21	(-2.81; 2.46)	0.875	0.987	824		2.41	(-1.95; 6.95)	0.284	0.616	385		-1.92	(-5.13; 1.39)	0.253	0.649	439
	Leukocyte	7.18	(5.39; 8.99)	<0.001	<0.001	824		7.68	(5.04; 10.37)	<0.001	<0.001	385		6.65	(4.25; 9.10)	<0.001	<0.001	439
	Sex (female)	-6.96	(-11.55; -2.12)	0.005	0.013	824
MV151 Beta2	Age	-0.05	(-5.55; 5.77)	0.986	0.986	824		-2.57	(-10.04; 5.53)	0.524	0.781	385		2.78	(-5.16; 11.39)	0.504	0.630	439
	BMI	-0.95	(-4.20; 2.41)	0.575	0.987	824		2.73	(-2.77; 8.55)	0.338	0.616	385		-3.19	(-7.19; 0.97)	0.132	0.649	439
	Leukocyte	6.35	(4.12; 8.63)	<0.001	<0.001	824		5.76	(2.50; 9.13)	0.001	0.001	385		6.79	(3.76; 9.91)	<0.001	<0.001	439
	Sex (female)	5.37	(-1.17; 12.33)	0.110	0.122	824
MV151 MECL1	Age	5.36	(-0.71; 11.80)	0.085	0.274	824		-1.09	(-8.97; 7.48)	0.797	0.885	385		12.81	(3.69; 22.74)	0.005	0.014	439
	BMI	-0.03	(-3.47; 3.53)	0.987	0.987	824		4.00	(-1.79; 10.13)	0.180	0.601	385		-2.57	(-6.78; 1.84)	0.249	0.649	439
	Leukocyte	10.39	(7.97; 12.87)	<0.001	<0.001	824		11.00	(7.44; 14.68)	<0.001	<0.001	385		9.74	(6.47; 13.10)	<0.001	<0.001	439
	Sex (female)	-6.92	(-12.96; -0.47)	0.036	0.061	824
LW124 Beta1	Age	2.29	(-1.76; 6.50)	0.272	0.454	806		-2.31	(-7.73; 3.42)	0.422	0.781	380		7.48	(1.51; 13.80)	0.014	0.027	426
	BMI	0.11	(-2.30; 2.58)	0.928	0.987	806		0.59	(-3.37; 4.71)	0.775	0.775	380		-0.43	(-3.43; 2.65)	0.780	0.995	426
	Leukocyte	5.32	(3.72; 6.94)	<0.001	<0.001	806		5.45	(3.06; 7.90)	<0.001	<0.001	380		5.07	(2.94; 7.24)	<0.001	<0.001	426
	Sex (female)	-6.12	(-10.32; -1.73)	0.007	0.014	806
LW124 LMP2	Age	2.36	(-1.61; 6.49)	0.248	0.454	806		-1.83	(-6.90; 3.51)	0.494	0.781	380		6.92	(0.83; 13.38)	0.026	0.037	426
	BMI	0.53	(-1.84; 2.95)	0.666	0.987	806		1.57	(-2.15; 5.43)	0.414	0.616	380		-0.40	(-3.47; 2.77)	0.802	0.995	426
	Leukocyte	4.90	(3.34; 6.48)	<0.001	<0.001	806		4.23	(2.03; 6.47)	<0.001	<0.001	380		5.34	(3.16; 7.58)	<0.001	<0.001	426
	Sex (female)	-6.45	(-10.56; -2.16)	0.004	0.012	806
MVB127 Beta5	Age	-2.77	(-8.82; 3.69)	0.392	0.560	805		-7.68	(-15.83; 1.27)	0.091	0.457	380		2.47	(-6.31; 12.08)	0.594	0.660	425
	BMI	0.12	(-3.69; 4.08)	0.952	0.987	805		-1.18	(-7.41; 5.47)	0.721	0.775	380		0.50	(-4.20; 5.42)	0.839	0.995	425
	Leukocyte	2.60	(0.13; 5.12)	0.039	0.044	805		1.86	(-1.86; 5.72)	0.332	0.332	380		3.05	(-0.20; 6.41)	0.067	0.074	425
	Sex (female)	6.24	(-1.23; 14.27)	0.104	0.122	805
MVB127 LMP7	Age	1.98	(-3.15; 7.38)	0.457	0.571	805		-6.41	(-12.82; 0.46)	0.068	0.457	380		11.86	(3.84; 20.50)	0.003	0.014	425
	BMI	0.96	(-2.14; 4.15)	0.549	0.987	805		1.80	(-3.15; 7.01)	0.483	0.616	380		-0.04	(-3.93; 4.01)	0.984	0.995	425
	Leukocyte	6.89	(4.82; 9.00)	<0.001	<0.001	805		7.12	(4.10; 10.21)	<0.001	<0.001	380		6.42	(3.62; 9.29)	<0.001	<0.001	425
	Sex (female)	-5.31	(-10.69; 0.39)	0.068	0.097	805
linear regression models for the association between age (per 10 year increase), BMI (per 5 kg/m² increase), leukocyte cell count and sex with log2 transformed parameters
results are presented as % change (100*(2^(Beta)-1))
FDR (false discovery rate): p-values adjusted for multiple comparisons
