# Supplementary material for: Blood Immunoproteasome Activity Is Regulated by Sex, Age and in Chronic Inflammatory Diseases: A First Population-Based Study
Source: Cells. 2021 Nov 28;10(12):3336. doi: 10.3390/cells10123336 (PMC8699521; doi:10.3390/cells10123336)
Supplement: Supplementary file 1 [file cells-10-03336-s001.zip › Suppl_Table_S5_Regression_Basic_2021-10-29.xlsx]

## Sheet: LOG2_BasicModel
LOG2(Outcome)	Exposure	Total						Male						Female
		%-change	95%-CI	p-value	FDR	n		%-change	95%-CI	p-value	FDR	n		%-change	95%-CI	p-value	FDR	n
LMP2/Beta1	Age	-0.07	(-2.10; 2.00)	0.946	0.946	806		-0.11	(-3.11; 2.99)	0.945	0.945	380		0.00	(-2.72; 2.80)	1.000	1.000	426
	BMI	0.51	(-0.67; 1.71)	0.400	0.444	806		0.93	(-1.16; 3.06)	0.387	0.430	380		0.25	(-1.15; 1.67)	0.728	0.802	426
	Monocyte/Lymphocyte	3.08	(-7.72; 15.14)	0.591	0.768	806		5.93	(-9.60; 24.12)	0.477	0.738	380		-0.90	(-15.26; 15.89)	0.910	0.977	426
	Sex (female)	0.42	(-1.95; 2.84)	0.731	0.731	806
MECL1/Beta2	Age	5.19	(1.94; 8.54)	0.002	0.016	824		1.61	(-2.83; 6.26)	0.483	0.805	385		9.12	(4.44; 14.01)	<0.001	0.001	439
	BMI	3.39	(1.57; 5.24)	<0.001	0.003	824		4.42	(1.36; 7.58)	0.005	0.023	385		2.61	(0.38; 4.89)	0.022	0.221	439
	Monocyte/Lymphocyte	-14.38	(-27.80; 1.52)	0.074	0.744	824		-23.42	(-39.35; -3.29)	0.026	0.256	385		-1.47	(-23.25; 26.48)	0.907	0.977	439
	Sex (female)	-12.45	(-15.57; -9.21)	<0.001	<0.001	824
LMP7/Beta5	Age	5.41	(-0.09; 11.21)	0.054	0.271	805		2.26	(-5.58; 10.75)	0.583	0.824	380		9.01	(1.44; 17.14)	0.019	0.030	425
	BMI	2.29	(-0.83; 5.51)	0.153	0.218	805		4.25	(-1.29; 10.10)	0.136	0.170	380		0.94	(-2.70; 4.71)	0.618	0.802	425
	Monocyte/Lymphocyte	2.86	(-22.98; 37.37)	0.848	0.848	805		2.06	(-32.56; 54.46)	0.923	0.923	380		2.50	(-31.87; 54.22)	0.906	0.977	425
	Sex (female)	-11.05	(-16.43; -5.33)	<0.001	0.001	805
MV151 Total	Age	3.70	(-1.03; 8.66)	0.128	0.319	824		-1.47	(-7.76; 5.26)	0.661	0.824	385		9.63	(2.67; 17.06)	0.006	0.016	439
	BMI	2.78	(0.10; 5.53)	0.043	0.079	824		5.99	(1.42; 10.76)	0.010	0.033	385		0.72	(-2.54; 4.09)	0.668	0.802	439
	Monocyte/Lymphocyte	5.39	(-18.23; 35.83)	0.685	0.768	824		-12.50	(-38.03; 23.53)	0.448	0.738	385		31.28	(-9.65; 90.76)	0.154	0.943	439
	Sex (female)	-7.13	(-12.01; -1.97)	0.007	0.015	824
MV151 Beta2	Age	-0.27	(-5.88; 5.67)	0.926	0.946	824		-3.05	(-10.64; 5.17)	0.456	0.805	385		2.98	(-5.15; 11.81)	0.485	0.597	439
	BMI	1.61	(-1.66; 5.00)	0.338	0.423	824		5.19	(-0.37; 11.06)	0.069	0.114	385		-0.53	(-4.55; 3.66)	0.802	0.802	439
	Monocyte/Lymphocyte	20.00	(-12.38; 64.32)	0.256	0.768	824		10.73	(-27.64; 69.43)	0.639	0.738	385		29.76	(-18.77; 107.28)	0.276	0.943	439
	Sex (female)	5.89	(-0.97; 13.22)	0.094	0.118	824
MV151 MECL1	Age	5.32	(-1.03; 12.08)	0.103	0.319	824		-1.47	(-9.73; 7.56)	0.741	0.824	385		13.23	(3.71; 23.63)	0.006	0.016	439
	BMI	4.27	(0.66; 8.01)	0.020	0.067	824		9.06	(2.87; 15.62)	0.004	0.023	385		1.26	(-3.11; 5.82)	0.579	0.802	439
	Monocyte/Lymphocyte	7.72	(-23.17; 51.05)	0.666	0.768	824		-9.65	(-42.82; 42.76)	0.664	0.738	385		31.57	(-20.22; 116.98)	0.283	0.943	439
	Sex (female)	-7.17	(-13.62; -0.24)	0.043	0.062	824
LW124 Beta1	Age	2.23	(-1.93; 6.56)	0.299	0.498	806		-2.81	(-8.34; 3.06)	0.342	0.805	380		7.89	(1.74; 14.42)	0.012	0.023	426
	BMI	2.47	(0.03; 4.96)	0.048	0.079	806		3.16	(-0.90; 7.38)	0.129	0.170	380		1.72	(-1.28; 4.82)	0.265	0.662	426
	Monocyte/Lymphocyte	-5.70	(-24.66; 18.04)	0.609	0.768	806		-12.34	(-35.35; 18.86)	0.397	0.738	380		3.98	(-25.51; 45.16)	0.819	0.977	426
	Sex (female)	-6.73	(-11.14; -2.11)	0.005	0.012	806
LW124 LMP2	Age	2.29	(-1.78; 6.53)	0.274	0.498	806		-2.26	(-7.41; 3.17)	0.407	0.805	380		7.42	(1.12; 14.10)	0.021	0.030	426
	BMI	2.70	(0.31; 5.14)	0.027	0.067	806		3.55	(-0.21; 7.46)	0.066	0.114	380		1.88	(-1.21; 5.06)	0.237	0.662	426
	Monocyte/Lymphocyte	-4.35	(-23.19; 19.11)	0.691	0.768	806		-7.16	(-29.90; 22.97)	0.605	0.738	380		-0.51	(-29.38; 40.15)	0.977	0.977	426
	Sex (female)	-6.97	(-11.26; -2.46)	0.003	0.010	806
MVB127 Beta5	Age	-2.57	(-8.66; 3.93)	0.429	0.591	805		-7.55	(-15.73; 1.42)	0.098	0.488	380		2.88	(-5.99; 12.59)	0.537	0.597	425
	BMI	1.38	(-2.34; 5.24)	0.473	0.473	805		-0.01	(-6.16; 6.53)	0.996	0.996	380		1.83	(-2.75; 6.62)	0.440	0.802	425
	Monocyte/Lymphocyte	-17.97	(-42.12; 16.26)	0.266	0.768	805		-21.91	(-51.74; 26.38)	0.315	0.738	380		-10.37	(-46.27; 49.50)	0.675	0.977	425
	Sex (female)	4.97	(-2.64; 13.17)	0.207	0.230	805
MVB127 LMP7	Age	1.96	(-3.31; 7.53)	0.473	0.591	805		-6.96	(-13.51; 0.08)	0.053	0.488	380		12.45	(4.18; 21.38)	0.003	0.014	425
	BMI	4.04	(0.89; 7.29)	0.012	0.059	805		5.26	(0.13; 10.65)	0.045	0.113	380		2.69	(-1.23; 6.77)	0.182	0.662	425
	Monocyte/Lymphocyte	-10.83	(-33.08; 18.82)	0.434	0.768	805		-19.29	(-44.76; 17.92)	0.269	0.738	380		2.11	(-33.81; 57.52)	0.925	0.977	425
	Sex (female)	-6.30	(-11.93; -0.32)	0.040	0.062	805
linear regression models for the association between age (per 10 year increase), BMI (per 5 kg/m² increase), sex and ratio of monocyte and lymphocyte cell count with log2 transformed parameters
results are presented as % change (100*(2^(Beta)-1))
FDR (false discovery rate): p-values adjusted for multiple comparisons
