# Supplementary material for: Blood Immunoproteasome Activity Is Regulated by Sex, Age and in Chronic Inflammatory Diseases: A First Population-Based Study
Source: Cells. 2021 Nov 28;10(12):3336. doi: 10.3390/cells10123336 (PMC8699521; doi:10.3390/cells10123336)
Supplement: Supplementary file 1 [file cells-10-03336-s001.zip › Suppl_Table_S6_Regression_MutualAdjustment_2021-10-29.xlsx]

## Sheet: LOG2_Mutual
LOG2(Outcome)	Exposure	Total						Male						Female
		%-change	95%-CI	p-value	FDR	n		%-change	95%-CI	p-value	FDR	n		%-change	95%-CI	p-value	FDR	n
LMP2/Beta1	Age	0.34	(-1.73; 2.46)	0.749	0.832	804		0.63	(-2.50; 3.85)	0.698	0.987	379		0.17	(-2.59; 3.01)	0.904	0.904	425
	BMI	0.89	(-0.43; 2.22)	0.188	0.879	804		2.33	(-0.01; 4.74)	0.052	0.522	379		-0.15	(-1.68; 1.41)	0.854	0.952	425
	Diabetes	-1.64	(-6.36; 3.32)	0.510	0.638	804		-7.08	(-13.83; 0.21)	0.057	0.574	379		3.49	(-3.05; 10.49)	0.304	0.379	425
	Hypertension	-1.04	(-3.65; 1.65)	0.445	0.494	804		-1.93	(-5.84; 2.14)	0.347	0.434	379		-1.03	(-4.50; 2.57)	0.570	0.824	425
	MI/Stroke	1.24	(-4.96; 7.84)	0.703	0.782	804		4.79	(-3.74; 14.07)	0.281	0.947	379		-6.86	(-15.67; 2.88)	0.162	0.232	425
	Asthma	5.77	(1.40; 10.33)	0.009	0.094	804		5.50	(-1.80; 13.33)	0.144	0.480	379		4.74	(-0.48; 10.23)	0.077	0.384	425
	COPD GOLD1	-1.71	(-5.26; 1.98)	0.360	0.450	804		-0.13	(-5.41; 5.45)	0.964	0.982	379		-2.85	(-7.60; 2.15)	0.260	0.520	425
	COPD GOLD2-3	-1.75	(-6.22; 2.94)	0.458	0.573	804		-2.89	(-9.10; 3.74)	0.385	0.641	379		1.18	(-5.39; 8.21)	0.732	0.813	425
	Smoking (current)	2.00	(-1.57; 5.70)	0.277	0.564	804		2.97	(-2.77; 9.06)	0.318	0.870	379		1.96	(-2.51; 6.64)	0.397	0.493	425
	Smoking (former)	-1.63	(-4.15; 0.95)	0.213	0.833	804		0.43	(-3.69; 4.72)	0.841	0.912	379		-2.71	(-5.90; 0.58)	0.106	0.876	425
MECL1/Beta2	Age	4.14	(0.91; 7.47)	0.012	0.117	822		-0.68	(-5.08; 3.92)	0.769	0.987	384		8.83	(4.11; 13.76)	<0.001	0.002	438
	BMI	1.49	(-0.44; 3.45)	0.131	0.879	822		0.99	(-2.23; 4.32)	0.551	0.699	384		1.75	(-0.64; 4.20)	0.153	0.511	438
	Diabetes	0.29	(-6.70; 7.81)	0.937	0.937	822		5.38	(-4.97; 16.86)	0.321	0.792	384		-4.59	(-13.98; 5.82)	0.374	0.416	438
	Hypertension	0.58	(-3.34; 4.66)	0.776	0.776	822		2.97	(-2.76; 9.03)	0.318	0.434	384		-0.90	(-6.32; 4.83)	0.752	0.824	438
	MI/Stroke	13.40	(2.81; 25.08)	0.012	0.121	822		8.44	(-4.13; 22.65)	0.198	0.947	384		24.22	(5.19; 46.68)	0.011	0.055	438
	Asthma	-2.61	(-8.49; 3.66)	0.407	0.581	822		2.19	(-7.44; 12.82)	0.668	0.942	384		-5.31	(-12.64; 2.63)	0.185	0.462	438
	COPD GOLD1	4.35	(-1.25; 10.28)	0.131	0.450	822		6.39	(-1.67; 15.10)	0.124	0.596	384		2.49	(-5.22; 10.83)	0.538	0.665	438
	COPD GOLD2-3	8.45	(1.22; 16.20)	0.021	0.215	822		10.51	(0.62; 21.36)	0.037	0.260	384		6.33	(-4.19; 18.02)	0.249	0.813	438
	Smoking (current)	-1.88	(-6.96; 3.47)	0.484	0.691	822		-3.38	(-10.88; 4.75)	0.405	0.870	384		-0.22	(-7.06; 7.13)	0.951	0.951	438
	Smoking (former)	1.01	(-2.82; 4.98)	0.611	0.833	822		0.71	(-5.07; 6.84)	0.816	0.912	384		1.08	(-4.04; 6.48)	0.685	0.876	438
LMP7/Beta5	Age	4.33	(-1.18; 10.15)	0.126	0.367	803		0.07	(-7.73; 8.52)	0.987	0.987	379		8.52	(0.81; 16.82)	0.030	0.050	424
	BMI	-0.94	(-4.25; 2.49)	0.588	0.879	803		-1.88	(-7.56; 4.15)	0.534	0.699	379		-0.12	(-4.11; 4.03)	0.952	0.952	424
	Diabetes	-4.82	(-16.22; 8.14)	0.449	0.638	803		3.60	(-14.67; 25.77)	0.721	0.801	379		-10.63	(-24.76; 6.16)	0.202	0.299	424
	Hypertension	5.09	(-1.96; 12.66)	0.162	0.300	803		9.94	(-0.97; 22.04)	0.076	0.153	379		1.50	(-7.64; 11.54)	0.757	0.824	424
	MI/Stroke	7.65	(-8.62; 26.83)	0.378	0.540	803		9.77	(-11.75; 36.53)	0.403	0.947	379		2.93	(-20.77; 33.73)	0.829	0.889	424
	Asthma	6.53	(-4.52; 18.86)	0.258	0.515	803		26.90	(5.57; 52.56)	0.012	0.116	379		-3.56	(-15.71; 10.33)	0.598	0.633	424
	COPD GOLD1	-4.94	(-13.61; 4.59)	0.299	0.450	803		-4.33	(-16.80; 10.00)	0.535	0.915	379		-6.16	(-17.77; 7.10)	0.346	0.577	424
	COPD GOLD2-3	7.71	(-4.54; 21.55)	0.228	0.457	803		9.01	(-8.00; 29.18)	0.320	0.639	379		4.02	(-12.83; 24.13)	0.662	0.813	424
	Smoking (current)	-8.47	(-16.56; 0.40)	0.061	0.305	803		-9.65	(-22.05; 4.71)	0.178	0.870	379		-6.53	(-16.94; 5.18)	0.263	0.493	424
	Smoking (former)	1.58	(-5.03; 8.65)	0.648	0.833	803		0.97	(-9.32; 12.43)	0.860	0.912	379		0.60	(-7.85; 9.82)	0.894	0.894	424
MV151 Total	Age	3.48	(-1.19; 8.38)	0.147	0.367	822		-0.72	(-7.06; 6.04)	0.829	0.987	384		8.22	(1.36; 15.54)	0.019	0.046	438
	BMI	-0.55	(-3.30; 2.29)	0.703	0.879	822		2.29	(-2.42; 7.23)	0.347	0.695	384		-2.52	(-5.88; 0.96)	0.155	0.511	438
	Diabetes	7.53	(-3.30; 19.56)	0.180	0.361	822		0.24	(-13.77; 16.53)	0.975	0.975	384		15.28	(-1.07; 34.33)	0.069	0.206	438
	Hypertension	-3.92	(-9.37; 1.86)	0.180	0.300	822		-7.47	(-14.86; 0.58)	0.069	0.153	384		-0.94	(-8.83; 7.63)	0.824	0.824	438
	MI/Stroke	11.79	(-3.19; 29.09)	0.129	0.335	822		5.56	(-11.77; 26.30)	0.555	0.947	384		27.01	(-0.63; 62.34)	0.057	0.116	438
	Asthma	-2.28	(-10.82; 7.07)	0.621	0.621	822		1.42	(-12.19; 17.13)	0.848	0.942	384		-3.48	(-14.30; 8.71)	0.560	0.633	438
	COPD GOLD1	-2.82	(-10.39; 5.38)	0.489	0.543	822		-6.99	(-17.07; 4.31)	0.216	0.596	384		3.09	(-8.16; 15.71)	0.606	0.665	438
	COPD GOLD2-3	9.31	(-1.22; 20.96)	0.085	0.356	822		14.54	(-0.07; 31.29)	0.052	0.260	384		2.80	(-11.86; 19.91)	0.725	0.813	438
	Smoking (current)	-5.03	(-12.16; 2.67)	0.195	0.564	822		-2.34	(-13.18; 9.85)	0.693	0.870	384		-6.76	(-16.05; 3.55)	0.191	0.493	438
	Smoking (former)	1.91	(-3.70; 7.85)	0.512	0.833	822		2.96	(-5.54; 12.21)	0.508	0.912	384		1.88	(-5.66; 10.01)	0.635	0.876	438
MV151 Beta2	Age	0.47	(-5.24; 6.51)	0.876	0.876	822		-0.35	(-8.33; 8.32)	0.934	0.987	384		1.92	(-6.21; 10.77)	0.654	0.817	438
	BMI	-0.87	(-4.33; 2.72)	0.629	0.879	822		3.82	(-2.19; 10.21)	0.219	0.671	384		-3.83	(-8.03; 0.56)	0.087	0.511	438
	Diabetes	16.34	(1.74; 33.03)	0.027	0.197	822		8.61	(-10.23; 31.39)	0.396	0.792	384		25.66	(3.46; 52.62)	0.022	0.109	438
	Hypertension	-7.12	(-13.73; -0.01)	0.050	0.300	822		-12.61	(-21.36; -2.90)	0.013	0.126	384		-2.67	(-12.42; 8.15)	0.615	0.824	438
	MI/Stroke	1.56	(-15.33; 21.81)	0.868	0.868	822		2.00	(-18.71; 27.97)	0.864	0.947	384		2.24	(-25.15; 39.65)	0.889	0.889	438
	Asthma	-3.47	(-14.01; 8.36)	0.550	0.614	822		-1.79	(-18.15; 17.84)	0.846	0.942	384		-3.61	(-17.13; 12.11)	0.633	0.633	438
	COPD GOLD1	-5.48	(-14.68; 4.72)	0.282	0.450	822		-12.43	(-24.25; 1.24)	0.074	0.596	384		3.30	(-10.80; 19.63)	0.665	0.665	438
	COPD GOLD2-3	1.66	(-10.56; 15.54)	0.801	0.877	822		5.55	(-11.18; 25.43)	0.540	0.644	384		-3.58	(-20.71; 17.25)	0.715	0.813	438
	Smoking (current)	-2.71	(-11.84; 7.37)	0.585	0.732	822		2.11	(-12.01; 18.50)	0.783	0.870	384		-5.79	(-17.55; 7.65)	0.381	0.493	438
	Smoking (former)	1.52	(-5.49; 9.06)	0.679	0.833	822		2.46	(-8.11; 14.25)	0.661	0.912	384		1.35	(-8.08; 11.74)	0.788	0.876	438
MV151 MECL1	Age	5.25	(-0.99; 11.88)	0.101	0.367	822		-0.34	(-8.64; 8.72)	0.939	0.987	384		11.67	(2.35; 21.84)	0.013	0.045	438
	BMI	-0.28	(-3.92; 3.50)	0.883	0.883	822		3.88	(-2.38; 10.55)	0.231	0.671	384		-2.99	(-7.42; 1.66)	0.205	0.511	438
	Diabetes	14.49	(-0.50; 31.73)	0.059	0.197	822		9.42	(-10.28; 33.45)	0.375	0.792	384		19.82	(-2.26; 46.88)	0.083	0.206	438
	Hypertension	-6.40	(-13.36; 1.12)	0.094	0.300	822		-10.34	(-19.67; 0.07)	0.052	0.153	384		-2.89	(-13.05; 8.46)	0.604	0.824	438
	MI/Stroke	19.68	(-1.06; 44.78)	0.065	0.323	822		12.27	(-11.37; 42.23)	0.338	0.947	384		37.02	(-1.17; 89.98)	0.060	0.116	438
	Asthma	-3.60	(-14.59; 8.79)	0.552	0.614	822		2.59	(-15.16; 24.05)	0.792	0.942	384		-6.18	(-19.92; 9.91)	0.430	0.614	438
	COPD GOLD1	-3.14	(-12.99; 7.82)	0.560	0.560	822		-8.71	(-21.52; 6.19)	0.238	0.596	384		4.42	(-10.47; 21.77)	0.582	0.665	438
	COPD GOLD2-3	9.77	(-3.99; 25.50)	0.173	0.433	822		13.77	(-4.97; 36.19)	0.161	0.536	384		4.35	(-14.99; 28.08)	0.684	0.813	438
	Smoking (current)	-4.17	(-13.57; 6.24)	0.418	0.691	822		-0.38	(-14.69; 16.34)	0.962	0.962	384		-6.35	(-18.56; 7.69)	0.358	0.493	438
	Smoking (former)	2.66	(-4.75; 10.65)	0.492	0.833	822		4.42	(-6.78; 16.97)	0.455	0.912	384		1.71	(-8.18; 12.67)	0.745	0.876	438
LW124 Beta1	Age	1.91	(-2.22; 6.21)	0.371	0.614	804		-2.49	(-8.18; 3.54)	0.411	0.987	379		6.83	(0.81; 13.20)	0.026	0.050	425
	BMI	0.20	(-2.37; 2.83)	0.879	0.883	804		0.74	(-3.62; 5.28)	0.745	0.745	379		-0.29	(-3.43; 2.96)	0.859	0.952	425
	Diabetes	3.43	(-6.17; 14.00)	0.498	0.638	804		3.01	(-10.77; 18.92)	0.685	0.801	379		4.94	(-8.36; 20.16)	0.486	0.486	425
	Hypertension	-2.56	(-7.59; 2.74)	0.337	0.461	804		-2.79	(-10.03; 5.03)	0.474	0.526	379		-1.76	(-8.77; 5.78)	0.638	0.824	425
	MI/Stroke	8.31	(-4.42; 22.74)	0.211	0.380	804		-2.00	(-16.61; 15.18)	0.807	0.947	379		31.68	(7.16; 61.81)	0.009	0.055	425
	Asthma	-8.25	(-15.60; -0.25)	0.044	0.177	804		-6.79	(-18.67; 6.82)	0.313	0.782	379		-8.94	(-18.10; 1.23)	0.084	0.384	425
	COPD GOLD1	5.24	(-2.17; 13.20)	0.171	0.450	804		1.70	(-8.29; 12.77)	0.750	0.937	379		9.97	(-0.89; 22.02)	0.074	0.246	425
	COPD GOLD2-3	7.89	(-1.61; 18.30)	0.107	0.356	804		6.92	(-5.71; 21.23)	0.298	0.639	379		9.55	(-4.68; 25.91)	0.199	0.813	425
	Smoking (current)	-3.80	(-10.35; 3.23)	0.282	0.564	804		-1.78	(-11.95; 9.56)	0.747	0.870	379		-6.31	(-14.62; 2.82)	0.170	0.493	425
	Smoking (former)	1.97	(-3.14; 7.33)	0.458	0.833	804		1.43	(-6.33; 9.83)	0.727	0.912	379		3.64	(-3.27; 11.04)	0.311	0.876	425
LW124 LMP2	Age	2.42	(-1.67; 6.67)	0.250	0.500	804		-1.25	(-6.61; 4.42)	0.659	0.987	379		6.61	(0.39; 13.20)	0.037	0.053	425
	BMI	0.92	(-1.62; 3.53)	0.480	0.879	804		2.35	(-1.77; 6.64)	0.268	0.671	379		-0.18	(-3.43; 3.19)	0.917	0.952	425
	Diabetes	1.83	(-7.46; 12.05)	0.710	0.789	804		-4.29	(-16.25; 9.39)	0.521	0.801	379		9.41	(-4.91; 25.88)	0.210	0.299	425
	Hypertension	-3.74	(-8.62; 1.40)	0.152	0.300	804		-3.79	(-10.47; 3.38)	0.293	0.434	379		-3.99	(-11.07; 3.66)	0.299	0.824	425
	MI/Stroke	9.87	(-2.84; 24.23)	0.134	0.335	804		3.74	(-10.73; 20.55)	0.632	0.947	379		21.88	(-1.53; 50.86)	0.070	0.116	425
	Asthma	-3.57	(-11.18; 4.68)	0.385	0.581	804		-0.23	(-12.11; 13.25)	0.971	0.971	379		-6.28	(-16.02; 4.58)	0.247	0.494	425
	COPD GOLD1	3.94	(-3.25; 11.67)	0.291	0.450	804		1.77	(-7.56; 12.04)	0.721	0.937	379		7.46	(-3.51; 19.67)	0.191	0.478	425
	COPD GOLD2-3	4.76	(-4.31; 14.70)	0.314	0.515	804		3.36	(-8.04; 16.17)	0.580	0.644	379		8.13	(-6.38; 24.88)	0.288	0.813	425
	Smoking (current)	-1.20	(-7.82; 5.89)	0.732	0.814	804		2.47	(-7.43; 13.43)	0.638	0.870	379		-4.26	(-13.04; 5.41)	0.376	0.493	425
	Smoking (former)	0.55	(-4.40; 5.75)	0.832	0.833	804		1.63	(-5.62; 9.44)	0.669	0.912	379		1.44	(-5.55; 8.94)	0.695	0.876	425
MVB127 Beta5	Age	-2.62	(-8.82; 4.01)	0.430	0.614	803		-5.74	(-14.40; 3.80)	0.230	0.987	379		1.32	(-7.53; 11.03)	0.778	0.865	424
	BMI	1.31	(-2.78; 5.58)	0.536	0.879	803		1.77	(-5.20; 9.24)	0.629	0.699	379		0.22	(-4.71; 5.42)	0.931	0.952	424
	Diabetes	16.38	(-0.31; 35.87)	0.055	0.197	803		4.67	(-16.88; 31.79)	0.698	0.801	379		28.67	(3.92; 59.32)	0.021	0.109	424
	Hypertension	-7.39	(-14.88; 0.77)	0.075	0.300	803		-11.02	(-21.41; 0.74)	0.066	0.153	379		-4.02	(-14.63; 7.90)	0.493	0.824	424
	MI/Stroke	5.80	(-13.28; 29.07)	0.579	0.723	803		-0.87	(-23.51; 28.46)	0.947	0.947	379		23.11	(-11.04; 70.36)	0.210	0.263	424
	Asthma	-12.31	(-23.22; 0.15)	0.053	0.177	803		-21.55	(-36.96; -2.37)	0.030	0.151	379		-6.67	(-21.03; 10.30)	0.418	0.614	424
	COPD GOLD1	8.31	(-3.55; 21.64)	0.177	0.450	803		0.19	(-15.13; 18.27)	0.982	0.982	379		20.19	(2.01; 41.61)	0.028	0.142	424
	COPD GOLD2-3	-1.15	(-14.63; 14.46)	0.877	0.877	803		-0.88	(-18.98; 21.27)	0.932	0.932	379		1.50	(-18.49; 26.40)	0.894	0.894	424
	Smoking (current)	0.40	(-10.25; 12.33)	0.944	0.944	803		7.04	(-10.17; 27.56)	0.447	0.870	379		-5.57	(-18.45; 9.33)	0.444	0.493	424
	Smoking (former)	-2.27	(-9.94; 6.04)	0.581	0.833	803		0.72	(-11.36; 14.45)	0.912	0.912	379		-1.69	(-11.83; 9.61)	0.759	0.876	424
MVB127 LMP7	Age	1.00	(-4.20; 6.49)	0.712	0.832	803		-7.00	(-13.67; 0.19)	0.057	0.570	379		10.20	(2.18; 18.85)	0.012	0.045	424
	BMI	0.75	(-2.54; 4.14)	0.660	0.879	803		1.39	(-4.02; 7.09)	0.623	0.699	379		-0.29	(-4.37; 3.96)	0.892	0.952	424
	Diabetes	9.92	(-2.93; 24.47)	0.136	0.341	803		8.86	(-8.89; 30.08)	0.351	0.792	379		12.68	(-5.55; 34.44)	0.186	0.299	424
	Hypertension	-3.06	(-9.41; 3.73)	0.369	0.461	803		-2.74	(-11.64; 7.04)	0.570	0.570	379		-2.61	(-11.59; 7.28)	0.592	0.824	424
	MI/Stroke	10.32	(-5.96; 29.43)	0.228	0.380	803		1.57	(-16.86; 24.09)	0.879	0.947	379		28.67	(-1.62; 68.29)	0.066	0.116	424
	Asthma	-7.60	(-16.96; 2.80)	0.147	0.367	803		-2.95	(-18.04; 14.92)	0.728	0.942	379		-10.52	(-22.06; 2.72)	0.115	0.384	424
	COPD GOLD1	4.85	(-4.48; 15.09)	0.319	0.450	803		-3.85	(-15.42; 9.30)	0.549	0.915	379		17.27	(2.41; 34.28)	0.022	0.142	424
	COPD GOLD2-3	5.65	(-6.08; 18.85)	0.360	0.515	803		4.56	(-10.52; 22.19)	0.575	0.644	379		8.31	(-9.65; 29.83)	0.389	0.813	424
	Smoking (current)	-8.92	(-16.77; -0.33)	0.042	0.305	803		-2.61	(-14.94; 11.52)	0.703	0.870	379		-13.59	(-23.45; -2.47)	0.019	0.185	424
	Smoking (former)	-0.70	(-7.01; 6.03)	0.833	0.833	803		3.53	(-6.20; 14.27)	0.491	0.912	379		-2.44	(-10.83; 6.74)	0.591	0.876	424
multiple linear regression models for the association between age (per 10 year increase), BMI (per 5 kg/m² increase), diabetes, hypertension, MI and/or stroke, asthma, COPD (reference category: FEV1/FVC >=70%) and smoking status (reference category: never smoker) with log2 transformed proteasome parameters, additionally adjusted for sex and leukocyte cell count
results are presented as % change (100*(2^(Beta)-1))
FDR (false discovery rate): p-values adjusted for multiple comparisons
