# Supplementary material for: Blood Immunoproteasome Activity Is Regulated by Sex, Age and in Chronic Inflammatory Diseases: A First Population-Based Study
Source: Cells. 2021 Nov 28;10(12):3336. doi: 10.3390/cells10123336 (PMC8699521; doi:10.3390/cells10123336)
Supplement: Supplementary file 1 [file cells-10-03336-s001.zip › Suppl_Table_S7_Regression_MutualAdjustment_2021-10-29.xlsx]

## Sheet: LOG2_Mutual
LOG2(Outcome)	Exposure	Total						Male						Female
		%-change	95%-CI	p-value	FDR	n		%-change	95%-CI	p-value	FDR	n		%-change	95%-CI	p-value	FDR	n
LMP2/Beta1	Age	0.32	(-1.75; 2.45)	0.762	0.846	804		0.78	(-2.36; 4.01)	0.632	0.822	379		0.20	(-2.56; 3.04)	0.888	0.888	425
	BMI	0.72	(-0.56; 2.00)	0.273	0.357	804		1.77	(-0.52; 4.12)	0.131	0.187	379		-0.07	(-1.56; 1.44)	0.928	0.951	425
	Diabetes	-2.19	(-6.85; 2.71)	0.375	0.417	804		-8.43	(-15.03; -1.32)	0.022	0.202	379		3.74	(-2.82; 10.74)	0.272	0.340	425
	Hypertension	-1.20	(-3.81; 1.48)	0.376	0.556	804		-2.31	(-6.20; 1.74)	0.260	0.371	379		-0.94	(-4.44; 2.67)	0.604	0.989	425
	MI/Stroke	1.12	(-5.08; 7.71)	0.731	0.781	804		4.46	(-4.07; 13.76)	0.316	0.850	379		-6.81	(-15.63; 2.93)	0.165	0.236	425
	Asthma	5.68	(1.31; 10.23)	0.010	0.105	804		5.59	(-1.74; 13.46)	0.139	0.464	379		4.84	(-0.37; 10.32)	0.070	0.698	425
	COPD GOLD1	-1.80	(-5.35; 1.89)	0.335	0.558	804		-0.32	(-5.61; 5.26)	0.907	0.975	379		-2.77	(-7.51; 2.22)	0.272	0.447	425
	COPD GOLD2-3	-2.00	(-6.45; 2.67)	0.395	0.494	804		-3.82	(-9.96; 2.72)	0.247	0.350	379		1.23	(-5.35; 8.25)	0.722	0.863	425
	Smoking (current)	1.45	(-1.95; 4.97)	0.409	0.541	804		1.06	(-4.28; 6.69)	0.705	0.760	379		2.21	(-2.13; 6.74)	0.325	0.868	425
	Smoking (former)	-1.68	(-4.20; 0.90)	0.200	0.730	804		-0.03	(-4.11; 4.22)	0.988	0.988	379		-2.73	(-5.92; 0.56)	0.103	0.936	425
MECL1/Beta2	Age	4.29	(1.00; 7.68)	0.010	0.104	822		-0.72	(-5.18; 3.94)	0.757	0.822	384		9.13	(4.33; 14.16)	<0.001	0.002	438
	BMI	2.83	(0.91; 4.79)	0.004	0.039	822		2.84	(-0.40; 6.18)	0.087	0.174	384		2.84	(0.45; 5.28)	0.020	0.198	438
	Diabetes	4.01	(-3.32; 11.89)	0.292	0.365	822		10.47	(-0.38; 22.50)	0.060	0.202	384		-2.79	(-12.52; 8.03)	0.599	0.599	438
	Hypertension	1.79	(-2.24; 6.00)	0.389	0.556	822		4.30	(-1.55; 10.50)	0.154	0.330	384		-0.18	(-5.75; 5.72)	0.950	0.989	438
	MI/Stroke	14.37	(3.53; 26.34)	0.008	0.084	822		10.40	(-2.55; 25.07)	0.121	0.850	384		24.73	(5.35; 47.67)	0.011	0.053	438
	Asthma	-1.92	(-7.93; 4.49)	0.549	0.784	822		1.98	(-7.73; 12.72)	0.701	0.933	384		-4.05	(-11.55; 4.09)	0.320	0.800	438
	COPD GOLD1	5.07	(-0.65; 11.13)	0.084	0.370	822		6.72	(-1.45; 15.57)	0.110	0.552	384		3.63	(-4.26; 12.17)	0.378	0.447	438
	COPD GOLD2-3	10.73	(3.25; 18.74)	0.004	0.044	822		14.86	(4.56; 26.18)	0.004	0.031	384		6.87	(-3.86; 18.80)	0.219	0.788	438
	Smoking (current)	2.57	(-2.58; 8.00)	0.334	0.541	822		2.53	(-5.09; 10.77)	0.526	0.658	384		3.58	(-3.35; 11.01)	0.320	0.868	438
	Smoking (former)	1.22	(-2.67; 5.27)	0.543	0.730	822		1.76	(-4.11; 8.00)	0.565	0.714	384		0.74	(-4.44; 6.20)	0.785	0.936	438
LMP7/Beta5	Age	4.16	(-1.40; 10.03)	0.146	0.429	803		-0.94	(-8.74; 7.53)	0.822	0.822	379		8.82	(1.04; 17.20)	0.026	0.041	424
	BMI	0.69	(-2.61; 4.09)	0.688	0.688	803		0.26	(-5.49; 6.36)	0.932	0.932	379		1.05	(-2.89; 5.16)	0.606	0.951	424
	Diabetes	-1.08	(-12.95; 12.41)	0.868	0.868	803		9.48	(-9.84; 32.93)	0.361	0.451	379		-8.51	(-23.05; 8.78)	0.314	0.349	424
	Hypertension	6.15	(-1.04; 13.86)	0.096	0.381	803		11.69	(0.52; 24.09)	0.041	0.203	379		2.15	(-7.14; 12.37)	0.662	0.989	424
	MI/Stroke	8.51	(-8.03; 28.03)	0.333	0.476	803		10.61	(-11.34; 37.98)	0.372	0.850	379		3.83	(-20.21; 35.11)	0.780	0.828	424
	Asthma	7.46	(-3.78; 20.01)	0.202	0.490	803		25.88	(4.46; 51.69)	0.016	0.156	379		-2.10	(-14.46; 12.05)	0.758	0.926	424
	COPD GOLD1	-3.90	(-12.72; 5.82)	0.419	0.559	803		-3.27	(-16.01; 11.41)	0.645	0.854	379		-5.01	(-16.81; 8.45)	0.447	0.447	424
	COPD GOLD2-3	9.76	(-2.81; 23.96)	0.134	0.215	803		12.96	(-4.79; 34.01)	0.163	0.326	379		4.78	(-12.29; 25.18)	0.607	0.863	424
	Smoking (current)	-3.52	(-11.76; 5.50)	0.432	0.541	803		-2.17	(-15.02; 12.62)	0.760	0.760	379		-3.05	(-13.57; 8.76)	0.598	0.868	424
	Smoking (former)	2.14	(-4.56; 9.32)	0.541	0.730	803		3.17	(-7.39; 14.94)	0.571	0.714	379		0.36	(-8.12; 9.62)	0.936	0.936	424
MV151 Total	Age	3.40	(-1.44; 8.48)	0.172	0.429	822		-1.46	(-7.97; 5.52)	0.675	0.822	384		8.81	(1.71; 16.42)	0.015	0.037	438
	BMI	2.18	(-0.67; 5.10)	0.136	0.226	822		5.49	(0.58; 10.63)	0.028	0.142	384		-0.11	(-3.57; 3.47)	0.951	0.951	438
	Diabetes	13.96	(2.15; 27.12)	0.019	0.042	822		8.10	(-7.33; 26.09)	0.322	0.451	384		18.85	(1.45; 39.24)	0.033	0.087	438
	Hypertension	-2.28	(-8.02; 3.82)	0.456	0.570	822		-5.49	(-13.28; 2.99)	0.199	0.331	384		0.06	(-8.19; 9.06)	0.989	0.989	438
	MI/Stroke	13.33	(-2.36; 31.55)	0.100	0.266	822		7.87	(-10.43; 29.89)	0.425	0.850	384		28.77	(-0.05; 65.89)	0.051	0.099	438
	Asthma	-0.96	(-9.91; 8.88)	0.842	0.842	822		0.64	(-13.30; 16.82)	0.933	0.933	384		-0.66	(-12.08; 12.25)	0.916	0.926	438
	COPD GOLD1	-1.19	(-9.14; 7.46)	0.780	0.867	822		-6.11	(-16.62; 5.71)	0.298	0.834	384		5.75	(-6.10; 19.09)	0.357	0.447	438
	COPD GOLD2-3	13.25	(2.00; 25.73)	0.020	0.100	822		21.74	(5.84; 40.03)	0.006	0.031	384		3.94	(-11.32; 21.82)	0.634	0.863	438
	Smoking (current)	4.06	(-3.66; 12.40)	0.312	0.541	822		8.66	(-3.15; 21.91)	0.158	0.405	384		1.48	(-8.53; 12.60)	0.781	0.868	438
	Smoking (former)	2.60	(-3.25; 8.80)	0.392	0.730	822		5.40	(-3.54; 15.16)	0.246	0.714	384		1.20	(-6.51; 9.54)	0.768	0.936	438
MV151 Beta2	Age	0.26	(-5.53; 6.41)	0.931	0.931	822		-1.22	(-9.23; 7.50)	0.777	0.822	384		2.51	(-5.83; 11.60)	0.567	0.709	438
	BMI	1.56	(-1.94; 5.18)	0.388	0.432	822		6.05	(-0.02; 12.49)	0.051	0.144	384		-1.42	(-5.69; 3.05)	0.528	0.951	438
	Diabetes	21.80	(6.34; 39.51)	0.005	0.023	822		14.12	(-5.68; 38.09)	0.175	0.350	384		29.90	(6.46; 58.51)	0.010	0.053	438
	Hypertension	-5.97	(-12.78; 1.37)	0.109	0.381	822		-11.37	(-20.32; -1.42)	0.027	0.203	384		-1.56	(-11.66; 9.70)	0.776	0.989	438
	MI/Stroke	2.67	(-14.68; 23.53)	0.781	0.781	822		3.03	(-18.14; 29.68)	0.799	0.989	384		3.59	(-24.67; 42.46)	0.828	0.828	438
	Asthma	-2.33	(-13.17; 9.85)	0.694	0.842	822		-2.54	(-18.96; 17.21)	0.785	0.933	384		-0.73	(-14.86; 15.76)	0.926	0.926	438
	COPD GOLD1	-3.96	(-13.46; 6.58)	0.447	0.559	822		-11.66	(-23.72; 2.31)	0.099	0.552	384		6.01	(-8.71; 23.10)	0.445	0.447	438
	COPD GOLD2-3	4.65	(-8.09; 19.17)	0.493	0.547	822		9.80	(-7.66; 30.58)	0.291	0.350	384		-2.48	(-20.13; 19.06)	0.805	0.863	438
	Smoking (current)	5.61	(-4.04; 16.22)	0.265	0.541	822		10.28	(-4.35; 27.16)	0.179	0.405	384		2.70	(-9.88; 17.04)	0.690	0.868	438
	Smoking (former)	2.22	(-4.96; 9.94)	0.555	0.730	822		4.46	(-6.39; 16.57)	0.436	0.714	384		0.64	(-8.90; 11.19)	0.900	0.936	438
MV151 MECL1	Age	5.14	(-1.35; 12.05)	0.124	0.429	822		-1.46	(-9.98; 7.87)	0.750	0.822	384		12.57	(2.85; 23.21)	0.011	0.035	438
	BMI	3.55	(-0.27; 7.50)	0.069	0.173	822		8.31	(1.69; 15.35)	0.014	0.135	384		0.37	(-4.25; 5.21)	0.877	0.951	438
	Diabetes	24.14	(7.36; 43.53)	0.004	0.023	822		21.07	(-1.25; 48.44)	0.067	0.202	384		25.67	(1.69; 55.30)	0.035	0.087	438
	Hypertension	-4.17	(-11.57; 3.86)	0.300	0.556	822		-7.76	(-17.68; 3.35)	0.165	0.330	384		-1.25	(-11.99; 10.81)	0.831	0.989	438
	MI/Stroke	21.99	(0.09; 48.68)	0.049	0.247	822		15.40	(-9.76; 47.58)	0.254	0.850	384		39.42	(-0.65; 95.66)	0.055	0.099	438
	Asthma	-1.78	(-13.38; 11.38)	0.780	0.842	822		1.44	(-16.72; 23.57)	0.887	0.933	384		-2.28	(-17.01; 15.07)	0.782	0.926	438
	COPD GOLD1	-0.86	(-11.31; 10.82)	0.880	0.880	822		-7.46	(-20.91; 8.27)	0.334	0.834	384		8.18	(-7.72; 26.82)	0.333	0.447	438
	COPD GOLD2-3	15.32	(0.36; 32.50)	0.045	0.112	822		23.44	(2.56; 48.55)	0.026	0.088	384		5.99	(-14.29; 31.06)	0.592	0.863	438
	Smoking (current)	8.85	(-1.74; 20.59)	0.105	0.541	822		15.25	(-1.02; 34.21)	0.068	0.405	384		5.43	(-8.25; 21.15)	0.456	0.868	438
	Smoking (former)	3.63	(-4.14; 12.02)	0.371	0.730	822		7.91	(-4.03; 21.34)	0.204	0.714	384		0.72	(-9.41; 11.98)	0.895	0.936	438
LW124 Beta1	Age	1.76	(-2.47; 6.17)	0.421	0.643	804		-3.29	(-9.02; 2.82)	0.285	0.822	379		7.32	(1.12; 13.90)	0.021	0.041	425
	BMI	2.27	(-0.33; 4.94)	0.088	0.176	804		2.94	(-1.49; 7.58)	0.197	0.247	379		1.58	(-1.62; 4.88)	0.338	0.845	425
	Diabetes	8.91	(-1.35; 20.25)	0.091	0.152	804		9.03	(-5.65; 26.01)	0.242	0.404	379		9.09	(-5.06; 25.36)	0.220	0.315	425
	Hypertension	-1.19	(-6.40; 4.32)	0.666	0.730	804		-1.26	(-8.72; 6.81)	0.752	0.836	379		-0.60	(-7.90; 7.28)	0.877	0.989	425
	MI/Stroke	9.47	(-3.69; 24.43)	0.167	0.295	804		-1.03	(-16.07; 16.71)	0.902	0.989	379		33.47	(8.03; 64.90)	0.008	0.053	425
	Asthma	-7.26	(-14.86; 1.03)	0.085	0.282	804		-7.35	(-19.37; 6.48)	0.283	0.707	379		-6.75	(-16.33; 3.92)	0.207	0.800	425
	COPD GOLD1	6.64	(-1.03; 14.90)	0.092	0.370	804		2.68	(-7.59; 14.08)	0.623	0.854	379		12.10	(0.78; 24.69)	0.036	0.120	425
	COPD GOLD2-3	10.61	(0.66; 21.53)	0.036	0.112	804		10.94	(-2.33; 26.02)	0.111	0.278	379		10.80	(-3.94; 27.81)	0.160	0.788	425
	Smoking (current)	2.81	(-4.06; 10.17)	0.432	0.541	804		6.13	(-4.45; 17.88)	0.267	0.405	379		-0.69	(-9.44; 8.91)	0.884	0.884	425
	Smoking (former)	2.67	(-2.58; 8.21)	0.326	0.730	804		3.49	(-4.52; 12.17)	0.405	0.714	379		3.26	(-3.79; 10.84)	0.374	0.936	425
LW124 LMP2	Age	2.27	(-1.89; 6.61)	0.290	0.580	804		-1.90	(-7.30; 3.80)	0.506	0.822	379		7.12	(0.73; 13.92)	0.029	0.041	425
	BMI	2.78	(0.22; 5.41)	0.034	0.137	804		4.03	(-0.12; 8.35)	0.058	0.144	379		1.67	(-1.63; 5.09)	0.326	0.845	425
	Diabetes	6.56	(-3.28; 17.41)	0.199	0.284	804		-0.14	(-12.64; 14.15)	0.984	0.984	379		13.99	(-1.26; 31.59)	0.075	0.124	425
	Hypertension	-2.55	(-7.59; 2.76)	0.340	0.556	804		-2.65	(-9.47; 4.69)	0.469	0.587	379		-2.73	(-10.11; 5.25)	0.491	0.989	425
	MI/Stroke	10.90	(-2.17; 25.71)	0.106	0.266	804		4.45	(-10.31; 21.65)	0.576	0.960	379		23.49	(-0.75; 53.66)	0.059	0.099	425
	Asthma	-2.64	(-10.46; 5.86)	0.531	0.784	804		-0.73	(-12.71; 12.88)	0.911	0.933	379		-4.06	(-14.23; 7.31)	0.468	0.812	425
	COPD GOLD1	5.19	(-2.22; 13.16)	0.175	0.370	804		2.55	(-6.97; 13.04)	0.613	0.854	379		9.52	(-1.89; 22.26)	0.106	0.265	425
	COPD GOLD2-3	7.09	(-2.35; 17.43)	0.146	0.215	804		6.24	(-5.57; 19.52)	0.315	0.350	379		9.34	(-5.66; 26.72)	0.237	0.788	425
	Smoking (current)	4.82	(-2.04; 12.16)	0.173	0.541	804		8.70	(-1.36; 19.77)	0.093	0.405	379		1.43	(-7.79; 11.58)	0.770	0.868	425
	Smoking (former)	1.17	(-3.90; 6.51)	0.657	0.730	804		3.22	(-4.19; 11.20)	0.405	0.714	379		1.05	(-6.08; 8.72)	0.779	0.936	425
MVB127 Beta5	Age	-2.51	(-8.74; 4.14)	0.450	0.643	803		-5.69	(-14.34; 3.83)	0.233	0.822	379		1.69	(-7.22; 11.45)	0.721	0.801	424
	BMI	2.21	(-1.81; 6.39)	0.286	0.357	803		2.54	(-4.32; 9.89)	0.478	0.532	379		1.04	(-3.81; 6.13)	0.681	0.951	424
	Diabetes	19.87	(2.78; 39.80)	0.021	0.042	803		6.96	(-14.81; 34.28)	0.563	0.625	379		32.36	(6.88; 63.92)	0.011	0.053	424
	Hypertension	-6.58	(-14.14; 1.64)	0.114	0.381	803		-10.58	(-20.97; 1.18)	0.077	0.256	379		-3.00	(-13.78; 9.13)	0.613	0.989	424
	MI/Stroke	6.47	(-12.74; 29.91)	0.537	0.671	803		-0.18	(-22.97; 29.36)	0.989	0.989	379		23.73	(-10.63; 71.32)	0.200	0.250	424
	Asthma	-11.93	(-22.89; 0.59)	0.061	0.282	803		-21.43	(-36.86; -2.23)	0.031	0.156	379		-5.74	(-20.22; 11.36)	0.487	0.812	424
	COPD GOLD1	8.82	(-3.09; 22.19)	0.153	0.370	803		0.27	(-15.04; 18.33)	0.975	0.975	379		21.28	(2.95; 42.86)	0.021	0.107	424
	COPD GOLD2-3	0.18	(-13.46; 15.96)	0.981	0.981	803		0.59	(-17.67; 22.90)	0.954	0.954	379		1.96	(-18.15; 27.01)	0.863	0.863	424
	Smoking (current)	3.26	(-7.26; 14.97)	0.559	0.621	803		9.47	(-7.19; 29.11)	0.284	0.405	379		-3.08	(-15.91; 11.70)	0.666	0.868	424
	Smoking (former)	-2.04	(-9.73; 6.29)	0.620	0.730	803		1.15	(-10.88; 14.81)	0.859	0.955	379		-1.97	(-12.09; 9.33)	0.721	0.936	424
MVB127 LMP7	Age	0.87	(-4.47; 6.50)	0.756	0.846	803		-7.92	(-14.65; -0.65)	0.034	0.339	379		10.91	(2.64; 19.85)	0.009	0.035	424
	BMI	3.50	(0.14; 6.97)	0.041	0.137	803		4.34	(-1.21; 10.20)	0.129	0.187	379		2.06	(-2.10; 6.40)	0.337	0.845	424
	Diabetes	17.90	(3.88; 33.81)	0.011	0.037	803		17.41	(-1.89; 40.51)	0.081	0.202	379		18.79	(-0.86; 42.33)	0.063	0.124	424
	Hypertension	-1.21	(-7.84; 5.89)	0.730	0.730	803		-0.72	(-9.95; 9.44)	0.884	0.884	379		-1.05	(-10.44; 9.31)	0.835	0.989	424
	MI/Stroke	11.95	(-4.97; 31.87)	0.177	0.295	803		2.99	(-16.07; 26.37)	0.778	0.989	379		30.84	(-0.63; 72.28)	0.056	0.099	424
	Asthma	-6.29	(-16.00; 4.54)	0.245	0.490	803		-3.63	(-18.90; 14.53)	0.675	0.933	379		-7.82	(-19.94; 6.14)	0.258	0.800	424
	COPD GOLD1	6.67	(-3.03; 17.35)	0.185	0.370	803		-2.68	(-14.61; 10.91)	0.684	0.854	379		20.16	(4.62; 38.02)	0.010	0.097	424
	COPD GOLD2-3	9.25	(-3.14; 23.24)	0.150	0.215	803		9.85	(-6.22; 28.67)	0.245	0.350	379		9.86	(-8.76; 32.29)	0.322	0.804	424
	Smoking (current)	-0.61	(-9.02; 8.58)	0.892	0.892	803		7.78	(-5.39; 22.78)	0.261	0.405	379		-7.03	(-17.55; 4.82)	0.235	0.868	424
	Smoking (former)	0.17	(-6.35; 7.13)	0.961	0.961	803		6.25	(-3.86; 17.42)	0.235	0.714	379		-2.95	(-11.50; 6.43)	0.525	0.936	424
multiple linear regression models for the association between age (per 10 year increase), BMI (per 5 kg/m² increase), diabetes, hypertension, MI and/or stroke, asthma, COPD (reference category: FEV1/FVC >=70%) and smoking status (reference category: never smoker) with log2 transformed proteasome parameters, additionally adjusted for sex and ratio of monocyte and lymphocyte cell count
results are presented as % change (100*(2^(Beta)-1))
FDR (false discovery rate): p-values adjusted for multiple comparisons
